# Supplementary material for: RNA-seq analysis of hepatic gene expression of common Pekin, Muscovy, mule and hinny ducks fed ad libitum or overfed
Source: BMC Genomics. 2019 Jan 7;20:13. doi: 10.1186/s12864-018-5415-1 (PMC6323773; doi:10.1186/s12864-018-5415-1)
Supplement: Supplementary file 1 — Experimental and sequencing design. (XLSX 16 kb) [file 12864_2018_5415_MOESM1_ESM.xlsx]

## Sheet: Additionnal 1_expe design
Sample_ID	Genotype	Diet	Tag	Tag seq	Lane	raw paired-reads (RP)	clean paired-reads (CP)	CP/RP
PekOv1	Pekin	Overfed	1	ATCACG	L001	24712718	24125880	0.9763
PekOv5	Pekin	Overfed	2	TTAGGC	L002	31940954	31171733	0.9759
PekOv9	Pekin	Overfed	3	ACTTGA	L003	29136964	28537237	0.9794
PekOv13	Pekin	Overfed	4	GATCAG	L004	36566032	36144382	0.9885
PekOv17	Pekin	Overfed	5	TAGCTT	L007	21493507	21213250	0.987
PekOv21	Pekin	Overfed	6	GGCTAC	L006	19937979	19718556	0.989
PekOv25	Pekin	Overfed	1	ATCACG	L009	20120053	19784589	0.9833
PekOv29	Pekin	Overfed	4	GATCAG	L012	30002739	29442291	0.9813
PekOv33	Pekin	Overfed	5	TAGCTT	L011	31148937	30590737	0.9821
PekOv37	Pekin	Overfed	1	ATCACG	L013	20249191	19863833	0.981
PekAL81	Pekin	Ad libitum	1	ATCACG	L006	27255796	26940803	0.9884
PekAL85	Pekin	Ad libitum	2	TTAGGC	L005	31836242	31549701	0.991
PekAL89	Pekin	Ad libitum	3	ACTTGA	L008	27316285	26812662	0.9816
PekAL93	Pekin	Ad libitum	4	GATCAG	L007	50361345	49595067	0.9848
PekAL97	Pekin	Ad libitum	5	TAGCTT	L004	31254819	30917912	0.9892
PekAL101	Pekin	Ad libitum	6	GGCTAC	L001	14886965	14557447	0.9779
PekAL105	Pekin	Ad libitum	2	TTAGGC	L011	32956478	32381567	0.9826
PekAL109	Pekin	Ad libitum	3	ACTTGA	L010	32471317	31811093	0.9797
PekAL113	Pekin	Ad libitum	6	GGCTAC	L009	20758057	20409586	0.9832
PekAL117	Pekin	Ad libitum	6	GGCTAC	L013	20486658	20122845	0.9822
MusOv4	Muscovy	Overfed	1	ATCACG	L007	29601659	29232467	0.9875
MusOv8	Muscovy	Overfed	2	TTAGGC	L006	45007120	44410030	0.9867
MusOv12	Muscovy	Overfed	3	ACTTGA	L005	29303634	28971433	0.9887
MusOv16	Muscovy	Overfed	4	GATCAG	L008	31325595	30613002	0.9773
MusOv20	Muscovy	Overfed	5	TAGCTT	L003	30765775	30096666	0.9783
MusOv24	Muscovy	Overfed	6	GGCTAC	L004	26219780	25917999	0.9885
MusOv28	Muscovy	Overfed	2	TTAGGC	L010	20127996	19695514	0.9785
MusOv32	Muscovy	Overfed	3	ACTTGA	L011	22781809	22365273	0.9817
MusOv36	Muscovy	Overfed	6	GGCTAC	L012	26641553	26172811	0.9824
MusOv40	Muscovy	Overfed	2	TTAGGC	L014	27347581	26874529	0.9827
MusAL84	Muscovy	Ad libitum	1	ATCACG	L004	28699918	28314536	0.9866
MusAL88	Muscovy	Ad libitum	2	TTAGGC	L001	21285188	20788849	0.9767
MusAL92	Muscovy	Ad libitum	3	ACTTGA	L002	22441063	21868889	0.9745
MusAL96	Muscovy	Ad libitum	4	GATCAG	L003	29859756	29216487	0.9785
MusAL104	Muscovy	Ad libitum	6	GGCTAC	L007	26491004	26164391	0.9877
MusAL108	Muscovy	Ad libitum	1	ATCACG	L012	21995065	21601253	0.9821
MusAL112	Muscovy	Ad libitum	4	GATCAG	L009	23383841	22964143	0.9821
MusAL116	Muscovy	Ad libitum	5	TAGCTT	L010	26624604	26078565	0.9795
MusAL120	Muscovy	Ad libitum	4	GATCAG	L013	23705317	23244582	0.9806
HinOv3	Hinny	Overfed	1	ATCACG	L003	24805264	24309241	0.98
HinOv7	Hinny	Overfed	2	TTAGGC	L004	31095129	30712653	0.9877
HinOv11	Hinny	Overfed	3	ACTTGA	L001	24347590	23781167	0.9767
HinOv15	Hinny	Overfed	4	GATCAG	L002	33246099	32380614	0.974
HinOv19	Hinny	Overfed	5	TAGCTT	L005	32272443	31939962	0.9897
HinOv23	Hinny	Overfed	6	GGCTAC	L008	24003227	23578357	0.9823
HinOv27	Hinny	Overfed	1	ATCACG	L011	24664324	24219569	0.982
HinOv31	Hinny	Overfed	4	GATCAG	L010	26174348	25617844	0.9787
HinOv35	Hinny	Overfed	5	TAGCTT	L009	17278581	16980498	0.9827
HinOv39	Hinny	Overfed	3	ACTTGA	L013	28950107	28393003	0.9808
HinAL83	Hinny	Ad libitum	1	ATCACG	L008	25770801	25312959	0.9822
HinAL87	Hinny	Ad libitum	2	TTAGGC	L007	23866601	23599287	0.9888
HinAL91	Hinny	Ad libitum	3	ACTTGA	L006	28321730	27994505	0.9884
HinAL95	Hinny	Ad libitum	4	GATCAG	L005	34261314	33880898	0.9889
HinAL99	Hinny	Ad libitum	5	TAGCTT	L002	56701728	55238609	0.9742
HinAL103	Hinny	Ad libitum	6	GGCTAC	L003	24832842	24358773	0.9809
HinAL107	Hinny	Ad libitum	2	TTAGGC	L009	17622930	17342966	0.9841
HinAL111	Hinny	Ad libitum	3	ACTTGA	L012	26391495	25958203	0.9836
HinAL115	Hinny	Ad libitum	6	GGCTAC	L011	27402584	26969726	0.9842
HinAL119	Hinny	Ad libitum	1	ATCACG	L014	12590790	12398316	0.9847
MulOv2	Mule	Overfed	1	ATCACG	L005	27229292	26977367	0.9907
MulOv6	Mule	Overfed	2	TTAGGC	L008	32728736	32044746	0.9791
MulOv10	Mule	Overfed	3	ACTTGA	L007	24930270	24640628	0.9884
MulOv14	Mule	Overfed	4	GATCAG	L006	39649674	39127899	0.9868
MulOv18	Mule	Overfed	5	TAGCTT	L001	43136410	42022668	0.9742
MulOv22	Mule	Overfed	6	GGCTAC	L002	18694360	18274363	0.9775
MulOv26	Mule	Overfed	2	TTAGGC	L012	33158969	32559724	0.9819
MulOv30	Mule	Overfed	3	ACTTGA	L009	21107285	20750732	0.9831
MulOv34	Mule	Overfed	6	GGCTAC	L010	22934822	22476453	0.98
MulOv38	Mule	Overfed	5	TAGCTT	L013	24752203	24277612	0.9808
MulAL82	Mule	Ad libitum	1	ATCACG	L002	22651105	22109464	0.9761
MulAL86	Mule	Ad libitum	2	TTAGGC	L003	30047145	29488436	0.9814
MulAL90	Mule	Ad libitum	3	ACTTGA	L004	35930833	35537335	0.989
MulAL94	Mule	Ad libitum	4	GATCAG	L001	51680735	50443153	0.9761
MulAL98	Mule	Ad libitum	5	TAGCTT	L006	35836541	35424867	0.9885
MulAL102	Mule	Ad libitum	6	GGCTAC	L005	20071670	19898729	0.9914
MulAL106	Mule	Ad libitum	1	ATCACG	L010	20758444	20355621	0.9806
MulAL110	Mule	Ad libitum	4	GATCAG	L011	33792996	33195718	0.9823
MulAL114	Mule	Ad libitum	5	TAGCTT	L012	36325850	35667268	0.9819
MulAL118	Mule	Ad libitum	2	TTAGGC	L013	26997364	26512614	0.982
mean						2.80445e+07	2.75574e+07	0.983
SD						7.81391e+06	7.65979e+06	0.005
total						2215515925
