# Supplementary material for: RNA-seq analysis of hepatic gene expression of common Pekin, Muscovy, mule and hinny ducks fed ad libitum or overfed
Source: BMC Genomics. 2019 Jan 7;20:13. doi: 10.1186/s12864-018-5415-1 (PMC6323773; doi:10.1186/s12864-018-5415-1)
Supplement: Supplementary file 3 — Gene counts. (XLSX 8974 kb) [file 12864_2018_5415_MOESM3_ESM.xlsx]

## Sheet: Sup. Tab2_gene counts_22561
	seq ->	1_ATCACG_L001	5_TTAGGC_L002	9_ACTTGA_L003	13_GATCAG_L001	17_TAGCTT_L008	21-2_GGCTAC_L007	25_ATCACG_L001	29_GATCAG_L003	33-2_TAGCTT_L002	37_ATCACG_L003	81_ATCACG_L007	85_TTAGGC_L002	89_ACTTGA_L001	93_GATCAG_L008	97_TAGCTT_L001	101_GGCTAC_L001	105_TTAGGC_L002	109_ACTTGA_L002	113_GGCTAC_L001	117_GGCTAC_L003	4_ATCACG_L008	8_TTAGGC_L007	12-2_ACTTGA_L002	16-2_GATCAG_L001	20_TAGCTT_L003	24_GGCTAC_L001	28_TTAGGC_L002	32_ACTTGA_L002	36_GGCTAC_L003	40_TTAGGC_L004	84-2_ATCACG_L001	88-2_TTAGGC_L001	92-2_ACTTGA_L002	96_GATCAG_L003	104-2_GGCTAC_L008	108-2_ATCACG_L003	112_GATCAG_L001	116_TAGCTT_L002	120_GATCAG_L003	3-2_ATCACG_L003	7_TTAGGC_L001	11_ACTTGA_L001	15_GATCAG_L002	19_TAGCTT_L002	23_GGCTAC_L001	27_ATCACG_L002	31_GATCAG_L002	35_TAGCTT_L001
Gene_id	sum	PekOv1	PekOv5	PekOv9	PekOv13	PekOv17	PekOv21	PekOv25	PekOv29	PekOv33	PekOv37	PekAL81	PekAL85	PekAL89	PekAL93	PekAL97	PekAL101	PekAL105	PekAL109	PekAL113	PekAL117	MusOv4	MusOv8	MusOv12	MusOv16	MusOv20	MusOv24	MusOv28	MusOv32	MusOv36	MusOv40	MusAL84	MusAL88	MusAL92	MusAL96	MusAL104	MusAL108	MusAL112	MusAL116	MusAL120	HinOv3	HinOv7	HinOv11	HinOv15	HinOv19	HinOv23	HinOv27	HinOv31	HinOv35
XLOC_000001	6063	41	55	136	68	54	34	30	100	80	82	46	70	35	109	59	10	69	70	39	57	80	165	123	94	99	131	66	122	164	96	80	53	55	66	51	45	53	64	53	98	69	76	129	92	69	113	64	53
XLOC_000002	1368	12	15	30	29	20	13	11	27	38	27	6	15	8	29	20	4	19	23	6	10	12	27	16	10	19	20	13	16	24	16	9	6	14	17	15	12	10	16	11	17	27	20	34	22	22	19	22	13
XLOC_000003	110	1	1	2	1	1	1	0	0	1	7	0	1	3	2	6	1	1	1	0	1	2	2	3	2	4	0	0	1	0	0	4	2	0	2	1	0	2	1	0	0	2	0	0	0	0	2	1	0
XLOC_000004	4	0	0	0	0	0	0	0	0	0	0	0	0	0	0	0	0	0	0	0	0	0	0	0	1	0	0	0	0	0	0	0	0	0	0	0	0	0	1	0	0	0	0	0	0	0	0	0	0
XLOC_000005	1	0	0	0	0	0	0	0	0	0	0	0	0	0	0	0	0	0	0	0	0	0	0	0	0	0	0	0	0	0	0	0	0	0	0	0	0	0	0	0	0	0	0	0	0	0	0	0	0
XLOC_000006	36	1	1	0	1	0	1	2	0	0	2	0	1	1	1	0	1	0	0	1	1	1	1	0	0	0	0	0	2	0	0	0	1	0	1	1	0	0	0	1	0	1	0	0	2	0	0	0	0
XLOC_000007	15	0	0	0	0	0	0	0	1	0	0	0	0	0	0	0	0	0	0	0	0	1	0	0	0	0	2	0	0	0	0	2	0	0	0	0	1	0	0	0	0	0	0	0	0	0	0	0	1
XLOC_000008	1115	6	12	8	15	7	16	1	11	5	9	24	20	7	31	18	8	26	26	8	25	6	21	22	10	10	15	9	12	16	9	18	12	15	10	27	6	10	11	10	7	25	19	14	14	5	13	6	18
XLOC_000009	1889	30	43	32	46	39	16	24	32	43	24	17	21	14	48	23	8	28	30	15	12	13	23	10	11	10	16	9	17	19	23	13	7	4	24	15	9	16	21	23	15	42	37	38	32	45	15	35	20
XLOC_000010	67	0	7	8	0	1	0	3	1	4	5	0	0	0	1	1	0	0	0	0	1	1	0	0	0	2	0	0	0	0	0	0	0	0	0	0	0	0	0	1	1	1	0	4	1	0	1	2	0
XLOC_000011	78	3	1	2	3	0	0	3	4	0	1	2	0	0	0	1	0	2	2	0	0	0	2	0	1	0	3	0	0	1	0	0	1	0	0	0	0	2	0	0	0	0	0	3	2	2	1	1	0
XLOC_000012	3826	38	66	83	54	43	37	26	54	54	40	27	27	26	45	30	16	33	34	20	14	45	102	50	51	45	71	57	41	49	63	72	63	36	74	33	30	40	53	59	74	79	46	87	71	72	60	70	34
XLOC_000013	6112	62	94	66	85	60	45	50	70	93	82	49	48	53	107	77	36	68	88	53	78	75	162	88	102	65	99	76	70	92	86	117	66	52	92	66	43	57	67	47	75	86	80	158	106	86	77	76	44
XLOC_000014	5317	90	152	141	144	126	112	82	114	168	115	52	71	51	57	47	19	53	78	44	48	95	94	54	79	92	68	52	45	56	60	31	31	23	38	22	33	21	34	26	111	143	66	105	124	71	104	98	46
XLOC_000015	397	4	11	4	8	12	3	5	7	4	6	4	4	4	4	9	6	8	4	2	4	5	3	1	3	1	4	0	1	3	4	0	1	2	2	3	0	6	1	1	10	4	6	6	8	5	9	9	3
XLOC_000016	4	0	0	0	0	0	0	0	0	0	0	0	0	0	0	0	0	0	0	0	0	0	0	0	0	0	0	0	0	0	0	0	0	0	0	0	0	0	0	0	0	0	0	1	0	0	0	0	0
XLOC_000017	6913	83	104	219	185	126	138	99	214	162	111	84	58	51	173	61	25	85	78	29	24	68	78	48	89	50	62	59	39	123	64	26	8	15	21	27	12	17	31	26	125	144	129	225	120	125	151	129	93
XLOC_000018	25550	446	375	684	606	232	339	298	434	685	281	226	368	223	395	250	129	345	319	221	204	346	672	351	253	288	357	311	224	322	390	328	153	172	284	225	191	218	237	262	425	324	250	407	402	394	375	304	211
XLOC_000019	16590	165	211	240	206	111	67	144	193	158	145	203	470	224	479	304	95	182	333	174	209	88	168	97	86	135	80	54	122	94	196	147	143	55	143	105	78	70	109	163	190	256	185	244	281	215	171	293	116
XLOC_000020	25	0	1	5	0	0	0	0	0	1	0	0	0	0	0	0	0	0	0	1	0	0	1	0	1	0	0	0	0	1	0	0	0	0	0	0	0	0	0	0	0	0	1	0	0	0	0	0	0
XLOC_000021	40	0	0	1	1	0	1	2	3	0	4	1	1	1	2	3	0	1	1	0	0	0	0	0	0	0	0	0	0	0	1	1	0	0	0	0	0	0	1	3	0	0	0	0	0	0	0	0	0
XLOC_000022	54	1	1	1	1	0	1	0	1	3	7	0	0	0	1	1	1	2	1	0	0	0	0	0	0	0	0	1	1	0	0	2	0	0	0	1	0	0	1	0	0	0	1	0	1	0	0	0	0
XLOC_000023	916	7	8	53	15	5	8	7	8	8	8	4	3	4	23	12	4	2	8	4	3	10	26	15	12	7	12	13	12	29	16	16	23	24	11	6	1	11	10	7	9	11	12	19	18	5	14	6	10
XLOC_000024	379	2	2	6	3	4	0	0	1	5	2	5	5	10	10	2	3	3	1	3	4	8	12	15	6	12	7	10	5	5	14	3	8	8	3	6	1	5	4	2	0	2	4	7	7	4	13	12	1
XLOC_000025	128803	1412	2296	2222	2266	1204	1337	1047	1811	2031	1183	1433	1583	1374	2584	1535	830	1857	1696	1081	890	1466	3045	1597	1916	1828	1694	1134	1348	1692	1485	1431	1120	1140	1499	1178	779	981	1234	1147	1863	2271	1612	2456	2578	1990	1663	1671	1196
XLOC_000026	1090	14	32	18	21	19	8	8	13	15	14	11	20	6	24	18	5	10	18	8	11	13	16	7	9	13	14	7	17	10	13	11	2	7	14	9	4	12	8	11	20	35	9	25	32	32	6	11	8
XLOC_000027	263	1	6	20	6	14	5	0	22	13	16	3	6	0	9	5	2	4	5	1	0	5	1	2	0	1	9	2	4	2	3	2	0	0	2	0	0	0	0	3	0	3	4	7	1	3	7	2	0
XLOC_000028	21148	206	305	294	278	195	156	157	306	271	172	174	315	172	412	236	96	300	342	191	219	244	429	222	302	262	203	200	255	246	248	209	198	130	223	210	145	225	258	231	305	329	288	360	450	294	358	414	169
XLOC_000029	522	6	10	31	8	5	8	9	10	10	18	5	4	4	3	2	3	10	4	1	1	7	7	6	2	5	17	0	4	6	9	10	3	3	4	4	4	4	4	3	8	2	5	11	6	10	11	3	6
XLOC_000030	2150	25	48	95	35	19	36	27	51	43	48	18	32	14	34	33	2	11	30	5	13	16	29	25	15	11	32	15	11	35	30	27	20	8	20	10	12	12	14	10	24	27	29	40	36	30	40	27	24
XLOC_000031	14	0	0	0	0	0	0	0	0	0	0	0	0	0	0	0	0	0	0	0	0	0	0	0	0	1	0	0	0	1	0	0	0	1	0	0	0	1	0	0	0	0	0	0	0	0	0	0	0
XLOC_000032	14494	160	264	320	209	160	128	127	208	226	185	100	157	152	265	169	94	216	209	132	124	195	322	204	199	174	273	161	180	205	232	182	112	135	142	131	146	112	143	147	237	260	166	259	233	202	231	243	166
XLOC_000033	11122	187	124	118	148	111	78	121	154	122	129	95	131	120	293	236	36	151	181	64	106	73	128	61	70	71	97	51	68	152	108	82	73	41	122	96	26	66	147	96	136	194	182	215	176	130	141	149	125
XLOC_000034	328	0	1	9	4	3	1	0	6	9	4	3	2	1	13	3	0	5	0	3	2	8	4	5	4	2	12	1	7	6	8	12	2	5	7	3	1	2	1	4	4	3	2	6	5	4	5	4	4
XLOC_000035	8045	40	75	291	103	59	65	35	162	181	112	50	57	29	96	51	31	67	54	22	30	147	280	220	116	133	372	85	156	183	112	112	79	67	93	90	76	78	85	85	124	108	102	172	87	112	93	76	55
XLOC_000036	106	0	1	3	2	0	2	0	0	0	2	0	0	0	0	1	0	3	2	0	0	2	11	6	1	7	2	2	0	3	0	0	0	5	0	5	2	2	0	1	1	0	3	1	9	0	2	1	1
XLOC_000037	136	6	2	4	2	0	0	0	5	6	1	0	0	0	0	1	2	2	1	0	0	2	8	4	0	4	2	1	0	4	3	0	1	3	3	3	1	3	0	1	0	1	3	0	6	0	0	1	3
XLOC_000038	132	0	3	4	1	1	0	0	3	3	2	0	0	0	1	1	1	1	5	0	0	0	7	3	1	3	1	1	0	2	0	0	1	1	2	5	0	0	0	1	2	2	2	1	10	2	2	2	0
XLOC_000039	19124	176	292	484	272	213	198	104	211	348	238	129	129	131	198	153	114	193	158	116	93	398	573	359	374	336	504	267	296	254	304	257	158	159	273	158	234	149	209	166	343	335	241	442	373	275	334	286	166
XLOC_000040	602	1	2	15	1	4	0	7	5	17	45	2	3	1	1	0	1	9	0	1	2	15	11	7	4	9	29	3	3	18	12	8	13	13	14	16	12	7	19	4	5	0	5	4	5	2	9	2	9
XLOC_000041	66377	623	1003	1257	1058	647	587	518	932	1017	755	800	898	753	1496	1133	604	1090	1076	565	682	947	1599	1157	1103	912	1022	613	811	897	805	1036	750	779	795	817	708	598	650	531	780	779	616	987	1014	656	900	615	445
XLOC_000042	42	3	1	2	0	1	2	0	3	5	0	0	1	0	2	1	0	1	1	0	0	0	0	0	0	0	1	0	0	0	1	0	0	0	0	0	0	0	0	0	0	0	1	1	3	0	3	0	0
XLOC_000043	55271	902	814	960	1426	488	918	707	993	706	512	1040	1647	1014	1532	1376	586	1208	1316	1098	782	316	673	473	447	312	310	211	294	241	420	614	463	537	676	719	542	493	408	503	733	433	398	523	511	381	553	329	272
XLOC_000044	5044	30	124	124	72	59	57	53	127	124	162	29	12	28	60	44	26	59	52	26	18	60	103	104	61	82	93	42	50	99	76	69	33	64	49	43	54	41	57	37	49	92	175	92	92	100	36	68	101
XLOC_000045	144	0	0	0	1	2	1	1	0	2	1	1	0	0	2	0	0	2	1	1	0	1	3	1	3	8	1	0	0	1	4	2	3	1	0	2	0	3	1	3	2	1	1	3	8	2	2	1	1
XLOC_000046	7362	57	80	128	79	61	50	50	96	108	72	43	71	53	109	90	30	81	73	51	49	122	196	115	125	107	116	71	70	128	92	88	59	65	119	93	74	82	101	84	120	124	78	122	170	105	173	98	59
XLOC_000047	327	0	1	53	2	0	3	1	21	8	6	0	1	2	2	3	0	3	2	0	0	5	5	3	16	2	8	6	1	4	10	5	5	7	1	4	7	2	2	3	5	1	7	13	0	2	4	2	3
XLOC_000048	452351	6116	3755	1137	7577	2007	1990	5237	3736	2987	1428	13820	13202	9358	18249	11267	5007	15342	8209	7731	4854	3820	5844	3493	2121	4194	2003	2697	2104	3549	3810	3085	2608	2956	4965	4294	1929	3124	3655	2757	2414	3452	3002	4052	3135	2114	1689	2846	2107
XLOC_000049	18203	672	226	165	1154	141	607	308	385	374	149	185	69	246	269	197	121	195	281	65	66	526	971	567	215	363	142	246	163	462	333	202	139	221	327	257	231	196	166	139	219	248	167	282	189	180	77	126	197
XLOC_000050	117443	1264	1436	2094	1605	1062	1133	976	1808	1877	1424	865	1468	1114	1723	1235	438	1408	1938	744	1021	1402	2926	1645	1528	1047	1381	885	1544	1703	1550	885	770	641	1160	938	787	927	1129	802	1997	1571	1413	2144	2474	1945	2475	2019	1278
XLOC_000051	43	0	1	1	0	0	0	0	2	2	1	1	0	1	2	1	0	0	1	0	0	3	3	3	0	0	0	0	1	0	0	1	0	1	0	0	2	0	0	0	0	0	1	0	0	0	0	0	2
XLOC_000052	12934	128	127	199	144	98	93	71	125	193	104	54	99	61	129	79	52	112	97	86	73	265	418	310	261	222	283	170	268	224	235	202	139	201	189	171	198	193	163	156	173	182	150	245	223	155	219	152	104
XLOC_000053	1323	13	10	15	22	18	14	8	17	25	23	5	10	4	11	9	4	8	12	3	5	22	21	24	22	22	28	12	21	26	24	23	22	18	12	29	12	14	16	10	11	23	18	28	24	22	25	18	18
XLOC_000054	649	22	43	38	34	44	18	13	26	43	6	2	9	5	3	5	2	10	4	2	5	0	1	0	0	1	0	0	0	0	0	0	0	0	0	0	0	0	0	0	15	13	7	18	22	14	4	21	17
XLOC_000055	53241	838	828	1603	1238	490	1091	353	1040	999	804	231	438	330	563	507	110	410	669	392	297	304	780	408	339	449	731	273	645	761	619	257	220	208	507	365	204	417	515	453	1071	690	809	713	1474	1294	1363	1161	596
XLOC_000056	203	0	2	2	1	0	1	0	3	3	0	3	1	1	3	2	1	2	3	1	1	5	6	2	1	3	1	1	1	4	1	3	3	1	6	3	0	1	7	6	2	5	3	5	6	3	2	0	2
XLOC_000057	227	1	8	9	4	0	4	3	6	6	8	3	1	0	12	2	5	2	6	1	4	3	0	5	3	1	0	1	2	1	1	2	4	1	1	2	0	1	3	0	2	2	3	1	2	3	1	2	2
XLOC_000058	22274	285	301	439	378	320	248	211	252	325	156	358	348	240	535	323	215	343	224	206	148	464	466	361	182	258	290	183	301	307	100	166	128	218	270	298	252	161	139	205	374	268	401	451	358	327	382	304	117
XLOC_000059	2617	18	33	66	23	26	16	15	23	47	39	5	14	10	29	9	6	12	19	7	20	25	39	29	28	19	37	14	21	45	36	27	20	14	22	23	8	28	36	37	72	41	35	46	71	55	54	58	22
XLOC_000060	90	1	2	0	0	0	0	0	2	2	1	0	1	0	0	1	1	2	3	0	0	1	3	5	1	5	1	0	0	1	2	0	1	2	0	1	0	0	1	1	2	0	0	3	2	0	1	0	1
XLOC_000061	307	3	1	1	2	3	0	0	1	3	1	0	0	0	1	0	2	1	0	0	1	19	23	12	6	5	5	2	4	4	3	6	2	2	9	2	3	7	1	2	6	8	4	2	13	3	8	6	1
XLOC_000062	34	0	0	0	0	0	1	0	1	2	0	0	0	0	0	0	1	0	1	0	0	0	1	2	0	1	2	0	2	2	0	1	0	1	0	2	0	0	0	0	0	0	0	1	2	0	3	0	0
XLOC_000063	30	0	1	1	1	1	0	0	1	0	0	0	0	0	0	0	0	1	1	0	0	0	2	2	0	1	2	0	0	0	2	0	0	0	0	0	0	0	0	1	0	0	0	1	1	2	1	0	0
XLOC_000064	6160	121	151	277	301	75	201	78	125	158	105	90	52	73	149	117	48	97	80	50	33	93	95	89	88	85	104	35	47	55	69	45	32	43	50	67	48	28	51	48	73	84	69	85	76	65	55	68	54
XLOC_000065	183	2	4	4	3	4	0	2	6	0	2	1	3	2	2	1	3	2	3	0	0	0	0	0	2	1	0	0	1	1	3	2	0	1	6	0	0	2	0	0	1	3	0	4	2	3	0	2	0
XLOC_000066	430	2	3	31	4	4	3	2	8	4	3	7	4	1	12	4	1	0	6	0	1	2	6	5	4	8	7	4	13	11	31	1	0	0	3	3	1	0	1	0	11	0	5	8	5	8	7	6	0
XLOC_000067	125	1	3	6	5	1	2	6	4	4	2	0	0	1	8	3	1	3	6	2	0	0	2	0	0	0	0	0	0	0	1	0	0	3	1	1	0	0	1	1	0	1	1	5	0	1	3	1	1
XLOC_000068	22093	382	407	329	456	295	179	311	389	384	279	274	366	416	549	431	208	490	474	240	240	235	337	205	186	160	216	167	161	191	176	215	171	187	254	244	185	164	147	169	284	254	235	346	383	171	269	276	191
XLOC_000069	253	0	0	0	0	0	0	2	3	0	0	0	0	0	1	0	0	0	0	1	0	5	18	8	4	2	9	5	2	3	22	4	3	1	7	3	5	4	5	5	5	5	0	9	3	3	4	4	3
XLOC_000070	15	0	0	0	0	1	0	1	0	0	0	0	0	0	0	0	0	0	10	0	0	0	0	0	0	0	1	0	0	0	0	0	0	0	0	0	0	0	0	0	1	0	0	1	0	0	0	0	0
XLOC_000071	76	1	0	2	3	1	0	0	1	2	0	0	2	0	4	0	0	1	0	1	1	0	0	2	1	2	1	2	4	2	3	2	0	1	1	1	0	0	2	0	0	1	1	1	2	2	0	0	0
XLOC_000072	19141	112	208	277	188	151	157	125	244	272	208	183	258	155	338	186	89	151	181	169	132	249	439	275	310	289	394	243	242	250	303	291	186	185	267	259	255	228	289	254	347	294	186	241	435	253	372	256	142
XLOC_000073	2940	10	8	48	32	9	4	11	111	32	11	131	122	134	314	78	19	77	57	70	57	11	16	7	3	6	12	8	12	3	22	7	3	0	5	10	6	4	8	4	23	14	2	43	13	8	10	16	3
XLOC_000074	84581	600	973	1881	990	671	571	533	798	1240	885	743	1061	659	1341	849	417	1012	1033	706	598	1185	2323	1300	1119	910	1572	954	1145	1225	1103	1196	645	765	987	833	700	739	920	853	1304	1314	1012	1384	1890	1428	1885	1664	658
XLOC_000075	3340	42	40	37	60	34	12	32	57	40	37	28	54	25	71	42	7	37	61	12	32	40	42	21	33	33	31	23	30	39	60	27	13	13	32	34	13	25	35	30	42	40	28	58	55	44	63	59	32
XLOC_000076	522	0	28	0	15	10	0	0	0	41	14	16	0	13	38	0	8	16	44	18	8	0	0	0	0	0	0	0	0	0	1	0	0	0	0	0	0	0	0	0	0	14	15	0	20	0	0	11	0
XLOC_000077	6466	46	71	147	86	70	53	43	69	101	67	44	70	42	81	82	27	69	77	67	59	142	257	104	244	114	113	82	117	107	106	67	56	55	60	63	56	43	57	43	113	106	58	120	134	61	105	94	62
XLOC_000078	11994	27	244	1214	175	83	570	288	811	126	60	59	327	243	74	220	60	80	40	91	53	152	191	87	218	291	128	61	130	126	148	51	38	32	56	23	65	93	67	40	121	69	121	169	72	251	302	78	32
XLOC_000079	5908	56	104	115	106	53	43	48	90	96	58	60	68	67	118	66	45	88	92	44	62	69	152	85	92	81	75	51	70	79	76	94	37	70	56	60	49	47	66	54	69	72	60	92	114	83	95	67	37
XLOC_000080	25754	164	288	526	282	273	161	133	363	343	386	101	193	205	318	190	45	137	235	60	113	287	412	291	273	270	350	193	283	413	353	431	220	173	292	240	93	198	265	241	357	480	454	710	625	480	566	444	318
XLOC_000081	142	2	1	4	1	1	0	1	1	1	5	1	2	0	0	0	0	0	0	0	0	0	1	2	0	0	1	0	4	5	3	3	2	2	1	2	0	1	2	5	0	2	1	4	1	2	1	6	1
XLOC_000082	8908	69	77	215	105	94	42	67	140	129	151	57	94	52	120	100	43	75	111	26	57	104	122	103	87	90	171	79	100	217	176	135	76	64	111	65	34	58	124	74	139	120	144	205	145	143	169	155	99
XLOC_000083	17076	155	187	294	230	181	143	145	278	245	239	154	183	192	271	243	79	239	310	85	128	195	310	192	182	190	197	136	204	239	222	175	136	96	178	134	86	172	191	154	246	274	222	293	338	269	289	301	202
XLOC_000084	41027	259	503	784	499	310	263	358	493	473	367	491	422	438	663	500	256	614	426	319	393	714	1552	732	836	940	825	494	459	600	767	585	318	344	597	383	260	311	508	434	537	710	500	552	594	445	450	551	383
XLOC_000085	17225	257	286	248	365	173	184	203	230	239	191	297	261	242	375	280	113	370	285	149	156	187	341	207	185	190	159	150	151	195	186	179	158	133	212	189	111	159	160	131	261	316	187	306	214	191	203	176	123
XLOC_000086	263	0	1	0	1	0	0	0	0	2	0	0	0	0	0	0	0	0	4	0	0	1	53	24	36	33	19	1	36	0	0	0	0	0	0	0	0	0	0	0	6	0	12	0	0	0	0	0	1
XLOC_000087	45048	646	376	274	815	235	324	529	439	344	273	808	1208	871	1451	838	247	662	969	781	458	431	423	148	190	188	104	181	94	193	332	479	378	318	223	346	364	641	361	546	820	550	382	398	337	462	253	534	252
XLOC_000088	4759	17	43	55	83	35	21	26	64	58	49	21	38	16	61	27	19	30	50	16	25	72	127	52	67	65	77	50	55	104	85	85	39	28	55	56	30	45	74	46	59	80	54	112	66	70	95	75	38
XLOC_000089	7706	65	75	62	63	52	15	60	70	46	77	74	251	136	304	81	21	91	159	30	51	51	61	48	61	80	70	40	33	69	97	82	47	16	62	30	14	20	61	40	65	88	53	111	112	58	90	142	63
XLOC_000090	1002	15	7	8	12	7	0	7	9	10	17	12	32	16	27	16	5	13	30	1	6	5	16	13	17	15	15	3	5	7	16	8	4	1	4	8	3	5	6	8	8	14	11	14	7	6	4	14	10
XLOC_000091	7559	33	64	180	68	87	34	37	275	127	142	36	96	29	50	53	25	87	104	33	31	76	87	72	42	52	112	57	94	189	163	128	62	48	91	50	34	55	82	78	89	98	82	218	168	173	196	202	98
XLOC_000092	928	3	6	31	4	9	4	4	33	9	31	4	11	2	7	4	1	12	8	3	2	13	18	10	9	12	20	6	12	30	24	17	10	11	13	7	7	6	9	12	18	9	11	24	18	24	21	17	11
XLOC_000093	18700	215	241	229	268	207	142	157	244	233	223	161	189	220	386	197	56	187	210	144	130	225	436	243	253	306	318	209	197	294	311	216	170	168	246	194	146	210	254	214	267	304	253	375	329	268	191	289	186
XLOC_000094	109	2	0	0	2	0	0	0	2	1	0	1	1	1	1	1	0	2	0	1	0	1	4	5	1	3	1	1	3	3	4	1	2	1	0	1	0	1	1	0	0	2	4	3	0	1	1	2	0
XLOC_000095	173	0	1	1	0	1	1	0	0	2	1	0	1	2	1	0	0	0	2	0	0	0	10	6	5	5	11	0	1	1	10	0	0	0	0	3	3	1	0	2	10	10	0	12	1	5	4	6	8
XLOC_000096	139	0	0	1	2	2	1	0	0	1	0	0	1	0	0	2	0	5	0	0	2	5	4	10	3	0	3	2	1	6	2	3	2	3	4	1	4	2	1	1	1	1	1	4	1	4	2	0	1
XLOC_000097	154	0	0	1	1	0	0	0	1	0	2	0	1	2	6	1	2	1	1	3	2	1	4	3	3	5	3	2	7	2	3	3	1	2	4	3	1	2	0	1	3	0	1	3	4	1	4	2	0
XLOC_000098	8220	72	97	164	104	53	67	50	92	121	69	34	41	35	85	70	34	87	79	62	56	130	327	187	189	162	177	105	150	135	141	105	72	77	110	89	90	86	93	96	147	157	96	165	169	132	145	143	63
XLOC_000099	3843	48	66	118	78	70	45	36	73	92	54	35	27	30	43	31	15	60	41	14	31	47	124	59	57	69	77	33	43	65	42	31	19	25	30	25	7	19	21	19	70	72	74	122	67	64	61	43	35
XLOC_000100	26265	257	318	448	369	201	229	260	418	351	315	277	417	284	502	390	181	427	540	178	304	293	454	250	294	284	282	195	295	275	240	248	207	183	286	250	147	204	323	211	359	401	292	461	497	304	408	366	231
XLOC_000101	10851	156	155	190	191	125	78	108	133	166	108	121	137	91	225	151	95	227	170	140	93	142	259	152	163	136	247	131	117	152	110	120	88	121	151	132	93	105	132	126	119	172	103	205	142	111	105	108	59
XLOC_000102	324	3	2	3	8	5	3	6	4	9	9	11	5	2	3	8	5	21	5	3	13	0	2	1	1	3	3	2	4	0	1	2	1	0	0	2	0	0	1	0	4	4	3	2	2	0	2	2	0
XLOC_000103	2	0	0	0	0	0	0	0	0	0	0	0	0	0	0	0	0	0	0	0	0	0	0	0	0	0	0	0	0	0	0	0	0	0	0	0	0	0	0	0	0	0	0	0	1	0	0	0	0
XLOC_000104	11356	79	94	154	127	71	66	79	138	140	129	119	132	133	225	154	71	123	138	102	80	162	259	155	122	165	187	129	119	192	129	201	153	128	198	166	93	136	154	115	139	172	124	179	134	136	142	125	66
XLOC_000105	12948	189	322	208	320	136	163	157	275	194	147	189	168	144	273	219	122	208	221	86	124	141	283	131	172	192	170	94	122	147	128	133	113	115	146	115	105	101	119	95	172	207	177	275	210	170	162	143	121
XLOC_000106	305	3	4	3	7	7	1	4	9	7	8	0	1	3	4	1	0	4	5	4	4	2	7	1	2	4	1	1	8	4	1	2	3	1	4	1	1	0	2	4	2	5	2	6	19	7	2	3	3
XLOC_000107	7680	104	157	199	195	111	112	69	115	179	83	104	100	103	132	111	50	129	105	60	73	76	135	87	76	80	100	51	50	75	68	83	38	45	52	50	32	52	46	36	177	129	107	122	129	115	170	94	70
XLOC_000108	687	7	6	35	12	11	3	4	7	12	4	5	9	7	10	2	0	4	11	3	3	1	12	7	9	6	13	5	4	12	10	13	6	3	5	4	1	9	5	4	5	14	10	20	7	7	7	14	5
XLOC_000109	5285	17	34	156	25	22	14	10	27	62	56	11	24	11	20	13	4	19	14	15	10	17	53	95	33	38	389	43	87	138	35	36	23	18	30	22	18	9	15	14	86	53	89	160	160	191	174	122	16
XLOC_000110	7282	69	64	86	149	78	39	65	82	80	75	97	92	90	134	139	51	127	116	62	80	68	123	103	90	95	115	63	67	94	98	113	85	92	104	118	70	75	87	69	80	111	78	97	105	76	72	66	50
XLOC_000111	23	0	1	0	0	0	0	0	0	0	0	0	0	0	0	0	0	0	1	0	0	1	0	0	1	0	0	0	0	3	0	0	0	0	1	0	0	0	1	1	0	3	0	0	0	0	0	0	1
XLOC_000112	1139	13	20	26	17	11	10	18	22	14	13	5	11	4	13	7	7	14	10	6	6	24	36	12	14	15	25	10	15	20	20	17	8	10	15	9	5	15	19	12	16	26	13	26	20	7	14	16	12
XLOC_000113	61	2	0	1	0	3	0	0	2	1	2	1	2	0	1	0	0	1	0	2	1	0	2	0	0	1	0	0	0	0	0	1	0	0	0	0	2	1	0	0	1	2	0	0	0	1	3	1	0
XLOC_000114	43	0	0	1	1	0	2	0	3	2	0	2	0	1	0	0	0	0	1	1	0	0	0	3	0	0	1	0	0	0	0	0	1	0	0	0	0	1	0	1	2	0	0	0	1	1	3	0	1
XLOC_000115	4758	14	25	44	24	25	16	12	27	23	28	22	17	20	48	20	3	21	28	11	17	204	139	157	280	102	90	85	98	137	106	114	95	89	71	43	60	74	82	48	56	55	44	84	78	41	51	45	25
XLOC_000116	543	5	9	14	3	3	5	1	16	8	8	0	2	2	0	2	1	2	3	1	2	14	19	6	23	16	19	17	8	20	9	8	4	4	2	10	5	2	5	7	15	7	16	11	5	7	9	9	13
XLOC_000117	897	12	15	67	12	9	12	8	33	53	31	4	3	2	8	4	5	3	4	1	4	0	0	0	1	1	2	1	2	2	5	0	2	0	0	2	0	1	1	0	12	23	13	38	25	38	39	33	15
XLOC_000118	3121	19	42	68	32	18	23	33	64	79	54	28	31	31	65	27	15	43	54	23	34	24	73	50	45	47	44	24	30	54	39	55	42	36	38	28	36	34	47	17	45	32	22	49	43	31	53	46	31
XLOC_000119	2742	43	52	46	65	38	38	19	58	55	49	36	25	43	62	31	6	39	34	16	25	48	69	33	39	40	55	32	36	44	38	31	17	14	22	14	14	21	24	18	48	33	41	60	36	48	31	31	26
XLOC_000120	2580	16	17	80	18	23	21	26	66	54	71	18	21	28	33	19	10	25	31	4	13	43	78	65	32	25	60	30	41	59	64	45	10	23	29	24	13	8	27	14	44	30	40	62	33	40	67	31	19
XLOC_000121	166	1	1	1	1	2	4	1	8	8	7	0	2	3	4	2	2	0	2	0	2	3	3	2	0	4	1	3	2	2	2	0	2	2	1	3	0	1	1	1	4	4	0	2	1	1	6	4	3
XLOC_000122	215	0	7	12	2	2	2	0	1	1	2	3	2	2	2	2	3	0	0	2	0	4	7	9	3	0	6	5	3	7	0	4	1	4	4	3	2	2	1	2	1	1	4	13	4	1	9	2	3
XLOC_000123	263	7	5	10	2	4	3	6	2	7	18	5	1	10	9	3	4	4	2	2	3	1	0	2	1	0	1	0	0	0	5	0	3	0	0	1	2	1	2	0	4	12	4	3	3	2	8	6	6
XLOC_000124	909	0	2	3	0	0	0	0	0	0	0	0	1	1	2	1	0	0	0	1	0	11	20	22	6	17	19	28	20	42	10	42	16	7	15	11	10	13	7	9	9	31	15	30	16	23	11	7	10
XLOC_000125	69315	726	1126	1469	1164	676	1405	286	561	1216	893	407	409	435	847	540	264	633	504	350	336	1266	3928	1435	783	1152	1990	691	856	1099	568	398	224	139	687	481	189	172	215	428	1170	1318	1322	1098	1716	829	1751	1246	841
XLOC_000126	4524	45	116	113	79	79	37	33	65	92	67	27	39	31	73	49	23	36	39	19	35	68	125	89	78	86	99	86	75	87	63	42	19	20	30	37	24	22	25	23	89	95	81	104	116	75	108	99	69
XLOC_000127	19666	169	230	328	242	159	98	152	316	288	262	139	229	229	432	263	81	223	279	115	193	159	274	145	161	202	240	110	186	297	313	205	161	104	275	134	96	145	248	179	247	270	240	342	303	234	352	252	142
XLOC_000128	518	1	5	13	12	3	7	2	5	6	7	6	2	2	6	2	2	1	8	5	3	8	14	17	8	9	14	4	11	21	10	4	5	8	3	4	4	1	4	3	10	2	7	16	6	7	18	9	4
XLOC_000129	7252	72	86	83	106	31	46	51	94	68	64	95	116	83	134	98	29	117	124	82	73	60	100	48	55	82	79	58	69	127	70	85	48	49	98	91	30	75	108	92	113	93	69	105	93	91	110	66	39
XLOC_000130	126	0	13	2	0	2	0	2	1	0	16	4	9	0	0	9	2	15	1	0	0	0	0	0	1	0	0	0	1	0	1	0	0	0	0	1	1	0	1	0	8	2	0	1	5	0	0	0	0
XLOC_000131	8616	49	139	205	87	61	62	48	117	180	174	124	94	54	134	86	34	92	131	43	143	168	190	109	140	103	152	79	118	127	109	124	80	65	95	60	32	52	72	70	71	110	103	106	191	105	106	123	51
XLOC_000132	4474	30	52	86	53	37	30	35	52	78	69	51	35	38	86	59	24	44	38	25	31	57	92	82	46	48	126	65	62	74	25	62	63	46	57	43	27	27	40	37	86	74	64	105	72	52	88	52	24
XLOC_000133	200	3	3	1	20	2	0	5	3	2	2	10	5	2	1	4	1	6	2	4	2	1	0	0	0	0	0	0	0	1	0	0	0	2	0	0	0	0	0	1	1	4	0	4	1	2	1	0	2
XLOC_000134	72	0	0	1	0	2	0	0	2	3	1	1	2	0	1	0	0	1	0	0	0	1	2	0	2	0	3	0	0	1	1	0	0	1	0	0	0	0	0	1	2	0	3	1	2	1	0	2	2
XLOC_000135	526	3	6	4	3	2	3	3	8	1	7	1	0	1	13	6	4	2	0	0	2	7	5	15	11	14	3	7	11	15	17	14	6	5	8	10	4	4	14	9	3	3	12	14	8	3	5	2	4
XLOC_000136	224	0	6	3	6	1	1	3	2	3	1	2	1	1	4	0	0	1	1	0	0	2	4	3	11	7	2	2	1	4	12	2	2	0	1	1	5	0	7	1	1	0	4	3	11	3	2	7	0
XLOC_000137	3408	32	94	60	71	97	30	27	59	107	27	17	15	13	21	9	4	14	7	1	1	38	52	26	148	67	70	17	24	40	131	25	18	24	27	21	12	16	40	21	32	47	62	52	111	82	51	77	23
XLOC_000138	14330	55	221	137	28	153	362	52	210	215	108	49	43	54	133	133	36	29	33	41	49	275	1019	401	449	435	419	186	413	211	318	66	33	32	33	49	129	100	188	91	327	210	231	284	515	316	256	455	172
XLOC_000139	1703	8	56	33	3	46	84	8	29	46	27	9	1	12	24	16	7	7	3	17	18	10	70	21	19	18	25	7	16	9	21	6	0	3	4	1	16	8	12	1	42	18	11	40	68	47	40	53	29
XLOC_000140	6	0	0	0	0	1	1	0	0	0	0	0	0	0	0	0	0	0	0	0	0	0	0	0	0	0	0	0	0	0	0	0	0	0	0	0	1	0	0	0	0	0	0	0	0	0	0	1	0
XLOC_000141	107	0	3	3	2	1	2	2	2	0	0	5	1	2	4	2	11	10	10	0	3	0	0	0	0	0	0	0	0	0	1	0	0	0	0	0	0	0	0	0	2	0	0	1	0	1	0	0	0
XLOC_000142	1371	9	19	26	13	11	12	9	18	26	19	21	13	8	25	11	7	17	24	8	24	39	27	19	17	16	22	16	19	18	14	22	10	8	9	14	12	6	7	10	9	14	15	21	30	17	18	17	6
XLOC_000143	146	1	1	1	8	1	0	1	0	1	1	8	2	3	4	5	2	7	1	1	1	0	0	0	2	1	0	0	0	0	0	0	2	0	0	0	0	0	0	0	1	1	0	1	0	1	0	1	1
XLOC_000144	6850	68	108	243	125	79	57	40	133	123	91	35	59	48	145	95	42	51	70	45	54	52	72	72	105	75	93	83	72	82	80	106	73	95	70	74	33	70	62	58	86	155	101	197	77	62	80	68	56
XLOC_000145	3106	50	79	171	40	60	61	28	50	141	60	16	12	29	36	24	14	33	36	27	14	32	86	22	41	32	41	20	30	28	20	29	13	8	12	9	27	11	19	13	72	70	35	78	88	44	56	51	33
XLOC_000146	22	0	0	0	1	1	0	0	0	0	1	0	0	0	0	0	0	0	1	0	0	0	0	1	1	1	0	1	1	0	0	0	0	1	0	0	0	0	1	0	0	0	0	0	0	0	0	0	0
XLOC_000147	464	5	3	7	7	6	8	6	7	3	9	8	7	4	19	4	3	12	10	5	4	8	11	7	5	5	10	4	6	9	8	10	0	5	5	5	2	9	3	2	3	5	8	7	7	5	6	3	4
XLOC_000148	25	0	0	0	0	2	0	1	0	0	0	0	0	0	0	0	0	0	0	0	0	2	0	1	0	0	0	1	0	0	0	0	1	2	0	0	1	0	0	0	0	0	0	1	3	0	1	1	0
XLOC_000149	38	0	1	2	1	0	0	0	4	1	0	1	0	0	1	0	0	0	1	0	0	0	0	0	0	0	0	0	0	0	0	0	0	0	0	0	0	0	0	0	1	1	0	3	1	0	0	3	1
XLOC_000150	254	0	3	7	7	1	1	3	6	2	5	1	1	1	7	6	0	1	3	2	1	1	2	2	3	4	3	4	5	10	1	4	0	0	2	2	0	3	0	3	2	6	6	6	6	1	1	7	3
XLOC_000151	2423	12	32	64	37	38	13	10	34	38	35	6	25	18	41	14	7	27	34	13	12	23	48	24	16	18	31	29	24	54	36	24	13	1	15	17	10	16	30	11	34	42	45	75	37	49	55	34	27
XLOC_000152	436	6	8	10	6	10	4	4	3	11	33	5	29	13	26	7	3	8	11	1	1	3	0	1	1	5	3	0	5	3	2	0	4	0	4	2	1	2	1	3	0	4	7	5	4	3	4	3	1
XLOC_000153	13704	206	260	325	171	178	85	229	267	398	1039	199	608	389	622	217	139	211	321	37	60	27	65	44	55	75	243	26	59	70	116	97	79	59	125	67	27	35	88	42	59	88	102	219	135	124	117	132	61
XLOC_000154	5255	37	39	130	85	35	59	42	120	87	79	317	272	156	188	115	74	158	214	73	120	39	41	39	22	9	60	12	31	26	41	61	17	24	12	20	16	4	8	16	66	25	33	119	29	72	45	43	13
XLOC_000155	17	0	0	0	0	0	0	1	0	1	1	1	0	0	0	0	0	1	1	0	1	0	0	0	0	0	0	0	0	0	0	0	0	0	0	0	0	0	0	0	0	0	0	0	0	1	0	0	0
XLOC_000156	11867	125	214	265	203	112	149	90	221	225	115	95	151	88	126	104	47	143	113	73	98	138	332	174	167	167	256	131	202	209	176	127	55	93	135	113	113	103	95	120	250	167	131	198	266	193	238	172	119
XLOC_000157	247	0	5	2	1	2	1	0	3	3	2	0	4	1	7	1	1	3	4	0	2	2	9	5	5	6	2	4	4	5	4	2	1	1	2	1	0	1	2	2	4	3	5	4	5	5	5	4	2
XLOC_000158	116	3	11	3	1	4	3	2	0	6	1	0	0	0	3	2	1	0	2	0	0	0	0	1	0	0	0	1	1	0	0	0	0	0	1	0	1	0	0	0	0	2	3	2	3	1	1	1	2
XLOC_000159	7854	133	187	209	148	83	96	41	123	160	107	42	78	54	115	75	31	87	87	41	50	61	127	88	85	83	93	70	71	129	89	68	42	30	53	45	15	45	69	51	137	209	153	185	162	143	139	131	83
XLOC_000160	518	7	12	12	18	4	7	10	26	17	15	11	17	4	18	20	5	35	21	7	13	1	0	0	1	5	1	1	0	2	0	1	0	1	1	0	0	0	0	1	3	6	3	5	1	0	2	3	1
XLOC_000161	404	10	5	0	12	4	6	11	5	3	5	8	10	11	24	17	16	7	26	6	11	0	0	0	1	2	0	2	0	4	0	2	0	3	5	4	0	2	2	8	5	2	0	3	0	3	6	3	2
XLOC_000162	164	0	1	0	1	0	0	1	0	0	3	0	6	6	8	8	7	5	8	1	4	0	1	2	2	1	0	0	1	1	1	2	3	5	1	8	2	3	9	0	0	1	0	1	1	0	1	0	0
XLOC_000163	146625	2068	2302	1161	2909	1240	1437	1383	2485	1374	1135	1869	1301	1488	3140	1721	746	1875	1640	1003	804	1282	1543	992	1190	1804	740	941	791	1344	1667	3370	2550	2091	4519	2652	1441	2440	2930	2954	1456	2887	1571	2147	1581	1574	824	1594	1224
XLOC_000164	4150	57	140	82	71	101	77	66	108	132	203	47	40	60	123	58	35	68	83	18	42	24	46	19	29	39	20	20	25	47	43	35	18	13	12	26	20	14	19	14	32	66	54	78	68	84	51	63	42
XLOC_000165	12834	230	317	376	345	296	159	156	263	368	324	169	110	130	309	169	51	103	129	132	81	125	129	63	64	90	113	67	95	90	186	51	29	18	41	53	23	45	66	85	243	270	206	303	320	208	211	303	189
XLOC_000166	1831	65	74	120	77	49	63	30	102	68	48	35	26	32	40	22	15	23	28	18	11	3	17	2	2	5	3	1	1	5	5	1	1	0	0	0	0	1	2	1	33	26	30	37	36	41	18	34	16
XLOC_000167	154	2	8	6	7	1	3	0	7	7	2	0	0	3	4	4	0	0	3	1	1	3	3	2	3	0	2	1	0	9	1	1	1	0	0	1	0	0	0	0	3	2	2	4	6	0	3	1	0
XLOC_000168	18640	201	397	395	297	220	263	139	314	372	235	177	173	182	349	179	90	234	206	131	148	175	365	202	254	202	253	179	222	227	213	193	134	149	199	168	88	128	229	177	259	370	267	321	337	302	344	315	213
XLOC_000169	44616	469	254	187	512	85	81	377	137	54	70	1496	760	907	2282	1531	374	2354	1450	1040	753	57	24	51	48	56	155	92	30	78	104	1038	476	787	1283	851	534	699	572	721	20	129	41	146	154	26	59	284	62
XLOC_000170	1880	27	30	41	36	29	26	14	45	21	37	20	26	20	27	34	21	20	19	10	12	22	34	33	16	29	27	14	27	28	12	17	15	26	29	22	23	18	15	23	23	23	27	36	33	15	18	12	12
XLOC_000171	460	3	12	21	5	2	8	7	12	28	23	2	8	4	4	8	3	5	3	5	5	4	5	1	3	5	2	1	5	2	5	11	4	1	2	1	4	2	3	3	2	4	8	7	3	7	10	5	3
XLOC_000172	20835	240	246	411	318	177	162	172	328	282	215	206	267	211	432	248	130	276	372	242	207	215	474	236	253	223	240	170	192	262	218	198	180	186	273	259	157	241	280	235	301	290	205	284	310	247	284	268	165
XLOC_000173	6551	32	89	40	62	42	105	73	110	97	59	58	55	43	94	66	44	108	60	44	47	186	514	191	344	160	90	145	188	71	132	75	37	68	58	102	68	86	98	59	59	76	52	76	117	53	118	66	38
XLOC_000174	4807	22	70	27	52	35	47	59	98	63	36	49	41	44	73	40	43	70	65	35	25	86	338	137	178	110	48	82	114	63	117	51	17	24	56	49	31	54	98	51	28	41	35	66	127	46	84	77	41
XLOC_000175	820	3	10	7	0	2	4	4	16	7	4	2	0	0	6	0	0	1	1	0	1	52	46	36	25	21	12	31	21	20	53	3	0	1	3	3	4	2	3	1	10	23	11	6	18	28	9	37	11
XLOC_000176	4542	13	51	123	85	69	33	29	46	79	124	63	75	29	70	66	56	73	84	38	27	27	117	68	46	54	148	50	56	98	89	64	29	34	55	46	27	29	40	27	61	61	42	143	36	54	74	37	20
XLOC_000177	13378	214	116	128	168	89	84	130	119	146	127	157	110	130	304	230	67	156	201	95	95	146	288	151	283	343	92	130	188	152	378	138	69	100	182	158	156	200	223	163	127	166	118	179	232	156	136	170	138
XLOC_000178	142318	1447	2331	1165	2007	1521	1245	1056	1802	1993	1009	1634	1137	1453	2246	1641	705	1356	1425	859	713	3023	3914	2938	3067	2791	2293	1826	1977	2121	1836	1806	1208	1537	2195	1871	1375	1665	1894	1680	2268	2602	2034	2555	3223	1625	2101	2083	1690
XLOC_000179	14425	195	223	232	216	165	101	136	183	165	195	132	151	157	285	214	60	179	182	104	122	124	234	118	127	161	149	102	138	210	208	113	78	49	136	111	46	93	162	113	181	238	217	294	281	294	274	272	134
XLOC_000180	548	0	2	4	3	1	0	1	2	3	1	0	1	2	5	3	1	2	4	0	2	1	18	11	49	32	0	5	16	2	63	5	2	9	12	13	20	22	7	5	8	2	2	3	7	2	8	8	3
XLOC_000181	28252	127	209	236	218	191	129	133	190	250	212	143	165	131	285	226	102	246	205	101	168	408	588	397	647	798	260	256	363	401	654	776	274	584	515	499	678	649	576	509	235	312	189	389	434	251	327	253	223
XLOC_000182	21757	288	295	150	258	210	126	218	280	216	139	185	170	191	551	289	91	286	292	218	181	141	322	158	253	296	134	86	190	241	294	146	146	155	312	267	123	274	472	374	435	429	196	281	420	330	297	368	270
XLOC_000183	727	0	0	0	0	0	0	1	2	2	0	0	0	0	0	0	1	0	1	1	0	4	19	13	2	7	4	10	6	22	13	13	2	5	11	12	7	57	23	83	13	5	6	18	18	4	12	2	0
XLOC_000184	181	0	1	0	0	0	0	0	0	0	0	0	0	0	0	0	1	0	1	0	0	3	3	1	0	1	2	3	3	6	2	1	1	1	7	3	1	13	9	22	4	0	3	5	6	0	2	1	0
XLOC_000185	48	0	0	0	0	0	0	0	0	0	0	0	0	0	0	0	0	0	0	0	0	0	0	0	5	0	0	0	13	3	5	0	0	0	0	0	1	0	0	0	2	2	0	2	0	0	0	2	1
XLOC_000186	48884	268	325	284	645	448	160	112	685	257	260	214	538	156	880	311	114	460	659	157	254	295	254	285	287	268	184	161	303	631	426	1007	441	313	419	400	107	285	571	508	409	693	680	1180	413	415	952	585	426
XLOC_000187	53	0	0	1	1	0	0	0	1	0	0	0	1	1	0	1	0	0	1	0	0	2	2	4	2	3	1	1	1	2	0	0	0	2	1	0	0	0	1	0	0	2	0	1	1	0	0	1	3
XLOC_000188	3020	23	54	138	37	44	30	20	54	51	23	16	26	19	56	39	7	39	37	28	23	46	59	90	35	26	70	38	56	66	34	38	21	11	19	18	16	26	16	20	51	49	55	91	43	29	37	43	24
XLOC_000189	4893	37	77	188	55	66	45	32	69	78	86	28	32	33	81	25	34	39	48	37	22	74	136	109	92	57	126	85	65	91	62	36	39	35	36	38	24	29	44	33	73	77	71	94	79	76	98	79	48
XLOC_000190	1663	14	19	39	10	11	17	7	18	61	30	2	6	2	6	6	3	12	6	2	3	44	77	68	65	31	77	37	50	44	39	12	13	13	18	11	1	3	9	5	14	20	27	37	61	44	45	28	12
XLOC_000191	136	1	0	3	0	6	1	0	4	14	7	1	4	0	4	2	0	1	6	0	0	2	0	4	1	1	3	3	1	2	0	1	0	0	0	1	2	0	0	0	2	0	1	2	2	3	8	1	0
XLOC_000192	2603	71	35	32	53	25	40	28	51	95	42	19	30	23	65	24	16	27	57	19	10	38	50	33	23	39	44	27	19	42	27	46	22	16	38	28	17	13	30	20	22	32	40	56	39	37	33	39	14
XLOC_000193	15724	170	196	298	243	132	158	133	227	270	186	119	137	109	256	201	94	206	198	105	111	212	360	287	336	184	284	160	235	192	154	162	137	154	188	177	137	127	192	151	195	215	172	305	342	169	223	211	146
XLOC_000194	1004	0	1	0	0	5	4	4	1	6	1	3	0	0	3	4	1	8	0	0	0	0	1	60	119	1	60	33	39	43	0	5	24	49	1	34	0	0	17	1	0	0	0	46	55	0	0	0	2
XLOC_000195	32143	309	517	608	539	395	387	216	456	598	338	360	497	325	595	423	215	435	461	284	279	403	773	590	578	367	450	324	326	401	292	294	199	245	329	283	216	211	261	235	494	480	405	555	774	378	640	530	276
XLOC_000196	24816	479	537	376	554	279	258	279	327	369	321	464	314	328	720	428	282	573	368	335	182	228	450	365	213	280	258	134	189	207	205	364	198	322	285	306	178	170	168	224	318	392	223	486	334	234	175	247	195
XLOC_000197	48195	785	713	559	1144	518	521	678	622	861	352	688	412	723	1243	586	375	908	793	488	519	649	1383	742	733	547	294	418	552	397	526	212	172	243	290	342	377	320	400	399	736	653	632	676	1052	561	711	1091	687
XLOC_000198	17805	187	303	305	286	126	168	142	207	248	159	173	211	182	406	293	109	309	264	215	138	246	408	277	191	193	215	132	146	178	152	258	198	202	231	205	139	179	188	163	294	317	157	322	297	168	290	200	173
XLOC_000199	5893	44	86	201	61	67	35	64	63	114	60	110	87	52	176	133	65	120	36	65	76	27	56	49	40	56	67	21	35	49	59	57	36	47	56	64	28	40	69	48	50	150	41	140	155	56	67	81	41
XLOC_000200	3	0	0	0	0	0	0	0	0	0	0	0	0	0	0	0	0	0	0	0	0	0	0	0	0	0	0	0	0	0	0	0	0	0	0	0	0	0	0	0	0	0	0	1	0	0	1	0	0
XLOC_000201	11402	92	99	211	142	80	107	98	154	147	110	83	257	118	353	217	94	283	278	162	212	130	278	148	109	132	130	85	135	127	102	108	70	94	107	104	84	84	173	90	156	151	82	146	141	105	163	112	81
XLOC_000202	1	0	0	0	0	0	0	0	0	0	0	0	0	0	0	0	0	0	0	0	0	0	0	0	0	0	0	0	0	0	0	0	0	0	0	0	0	0	0	0	0	0	0	0	0	0	1	0	0
XLOC_000203	8611	256	298	157	308	95	128	156	147	233	148	210	115	138	367	267	157	375	297	147	128	27	86	50	92	51	22	27	42	18	23	7	12	14	12	27	39	13	44	18	103	131	72	123	117	80	51	75	58
XLOC_000204	7685	108	117	233	143	82	97	56	116	142	106	90	111	85	220	142	64	187	157	139	87	72	131	73	53	66	128	49	63	69	39	51	45	71	70	78	35	50	51	41	159	93	72	140	146	59	90	81	42
XLOC_000205	1225	16	35	49	21	16	12	8	25	19	9	32	9	15	25	33	5	24	19	28	39	4	22	12	20	7	9	3	12	7	10	4	7	10	7	11	6	6	4	4	9	31	8	18	23	10	22	4	13
XLOC_000206	3791	27	44	63	64	46	34	33	81	62	59	17	22	37	57	49	19	36	41	23	40	67	90	66	47	82	70	40	42	86	48	42	34	27	47	39	36	51	40	37	52	77	46	88	87	49	64	44	35
XLOC_000207	42335	427	660	673	693	467	399	423	713	631	540	456	372	490	826	482	330	604	590	312	382	710	935	596	666	610	545	365	507	576	612	558	455	390	620	461	325	294	470	328	716	703	502	775	701	533	557	511	398
XLOC_000208	360	0	3	10	95	4	2	1	2	21	3	2	4	1	1	2	0	1	0	2	1	2	1	5	0	1	2	0	3	5	7	5	1	0	0	0	1	3	0	1	3	7	4	23	7	0	6	11	3
XLOC_000209	15	0	0	1	2	0	0	0	0	1	0	0	0	0	0	0	0	1	0	0	0	0	0	0	0	0	0	0	0	0	0	1	0	0	0	0	0	0	0	0	0	0	0	2	0	0	0	0	0
XLOC_000210	2304	22	21	110	35	34	22	11	37	59	29	8	6	1	16	7	4	14	5	3	7	25	55	55	10	13	81	31	19	45	25	15	10	10	11	21	9	6	14	10	47	44	30	95	31	56	62	69	23
XLOC_000211	39122	388	364	590	565	309	257	339	502	372	408	511	521	446	1125	548	199	542	614	258	317	353	458	303	258	333	452	233	278	499	454	443	392	276	645	482	171	278	521	388	504	530	389	601	513	546	431	447	288
XLOC_000212	6857	106	120	136	119	90	98	119	96	161	137	156	101	101	250	145	98	185	144	40	57	55	83	61	41	33	77	33	45	65	27	20	38	26	25	50	28	24	37	28	74	98	59	124	82	95	75	77	70
XLOC_000213	33463	677	632	498	788	373	245	350	532	448	560	645	648	541	1297	702	241	646	779	178	276	135	156	148	97	107	191	78	107	291	240	117	116	83	145	134	68	93	214	141	461	542	454	801	335	521	408	419	322
XLOC_000215	3295	19	22	54	26	28	10	8	61	27	33	11	23	12	20	18	0	17	46	7	7	29	31	35	18	19	37	22	34	76	75	34	27	20	24	21	12	23	51	18	56	52	36	92	51	45	53	87	42
XLOC_000216	25248	348	375	494	532	223	297	227	440	352	291	204	278	228	480	336	111	294	383	221	203	225	370	204	177	259	214	149	213	341	297	192	184	126	340	201	108	202	268	240	494	483	315	454	453	417	360	416	264
XLOC_000217	55	0	0	0	0	0	0	0	1	1	2	0	1	0	1	0	0	0	0	0	0	4	2	0	0	0	0	0	0	1	2	0	0	0	0	0	1	0	0	0	0	2	0	1	3	1	1	2	0
XLOC_000218	9007	80	113	229	106	70	62	40	110	92	137	22	50	26	108	59	28	64	93	47	34	104	206	121	112	116	140	99	124	201	123	65	42	68	93	81	42	64	114	76	219	144	175	190	239	186	180	135	101
XLOC_000219	5772	38	151	419	70	162	136	25	68	610	583	3	12	8	12	9	10	5	4	6	5	75	199	105	119	27	384	11	55	106	5	15	1	3	7	10	2	1	7	3	88	47	51	82	126	164	96	83	22
XLOC_000220	8	0	1	0	0	0	0	0	0	0	1	0	0	0	0	0	0	0	1	0	0	0	0	0	0	0	0	0	0	0	0	0	0	0	0	0	0	0	0	0	0	0	0	0	0	0	0	0	0
XLOC_000221	304	6	4	3	5	3	4	7	10	10	10	0	1	0	2	2	1	3	4	2	1	9	9	12	5	4	9	3	3	0	16	3	3	0	2	2	2	3	5	0	2	3	2	5	14	1	2	6	1
XLOC_000222	55797	248	442	1766	732	902	319	234	1425	1001	1136	162	471	157	510	251	81	260	451	113	180	639	693	728	303	556	1214	464	654	1831	1286	393	262	141	379	247	89	218	385	217	1090	751	1166	1809	950	1322	1494	1202	495
XLOC_000223	1638	7	14	49	16	33	13	5	38	22	32	4	12	5	24	6	1	7	9	5	10	11	20	20	4	8	24	8	14	46	39	14	3	13	8	6	1	4	20	12	28	30	41	61	24	30	52	36	21
XLOC_000224	84528	325	647	2799	1060	1168	557	363	1991	1685	1818	239	686	265	893	425	177	489	593	232	336	1113	1325	1417	611	779	2079	776	1128	2758	1638	582	366	338	533	467	202	329	630	375	1733	1186	1658	2518	1338	1944	2334	1658	705
XLOC_000225	31605	366	652	531	491	367	305	274	545	487	445	338	539	356	565	423	214	423	426	316	269	457	494	393	343	375	431	263	283	385	406	314	351	270	369	203	136	185	248	237	447	621	437	633	668	395	409	418	349
XLOC_000226	34	1	0	0	1	0	0	1	5	0	0	0	0	0	0	0	1	0	0	0	0	0	0	0	1	0	1	1	0	1	0	0	0	1	0	1	1	0	0	0	0	0	0	2	0	0	0	1	0
XLOC_000227	6596	73	187	64	216	76	124	87	210	76	85	160	193	96	42	37	23	29	72	7	45	119	70	49	27	30	66	22	19	61	32	148	140	54	86	30	18	20	48	49	89	183	101	123	82	112	60	67	62
XLOC_000228	121	2	2	1	3	1	3	1	2	4	3	0	0	0	3	0	1	0	0	0	1	4	3	1	7	4	6	2	0	2	2	0	0	1	0	1	1	0	0	1	2	3	0	3	2	3	1	0	1
XLOC_000229	572	15	10	5	16	14	7	3	12	34	19	5	8	4	6	4	2	8	14	2	3	6	5	4	7	3	5	3	3	3	0	2	2	1	4	2	4	0	5	3	3	4	19	45	14	8	5	5	10
XLOC_000230	196723	671	1778	6972	2572	2680	1588	954	4285	4380	4240	643	1568	670	1928	924	495	1247	1236	564	666	3037	4852	3914	1962	3204	7160	2283	3130	6076	4441	1532	985	1088	1548	1175	749	805	1545	929	3515	2475	3543	5140	2891	4171	4778	3268	1534
XLOC_000231	29756	272	311	563	616	227	374	163	399	304	169	316	829	415	768	501	92	257	350	590	320	384	344	239	286	251	216	150	209	244	260	965	645	384	476	247	205	233	256	368	445	550	208	366	359	287	224	217	165
XLOC_000232	19	0	1	0	0	1	0	0	0	0	0	0	0	0	1	0	0	0	0	0	0	0	0	1	0	1	0	0	0	0	1	1	0	1	1	1	0	0	0	0	0	1	0	1	0	0	0	1	0
XLOC_000233	88	0	0	0	0	0	0	0	1	0	1	0	0	0	2	0	0	0	0	0	0	1	7	2	2	4	1	2	4	2	4	3	1	2	0	3	1	1	0	1	2	1	1	2	1	5	1	1	1
XLOC_000234	132	2	2	1	1	3	0	1	0	1	3	0	0	0	1	1	0	0	1	1	1	0	5	1	4	5	2	0	1	1	0	1	0	0	5	1	2	4	0	4	1	3	3	5	5	4	2	3	0
XLOC_000235	83	1	4	4	0	2	0	0	2	2	0	0	0	0	3	1	0	1	0	2	2	0	1	2	2	0	0	0	0	0	2	0	0	0	0	0	0	0	3	0	1	1	0	3	2	2	1	0	0
XLOC_000236	13	0	0	0	0	0	0	0	0	0	0	0	0	1	1	0	0	0	0	0	0	0	0	1	0	0	0	0	0	0	0	0	0	0	0	0	0	0	0	0	2	0	0	0	1	1	0	0	0
XLOC_000237	44	1	0	0	0	1	1	0	0	2	0	0	0	1	0	1	0	0	3	0	1	0	0	3	0	1	0	0	0	0	2	2	0	0	1	0	0	0	0	0	0	0	1	1	1	0	0	1	0
XLOC_000238	72	2	1	0	1	1	0	1	0	1	3	1	0	0	2	0	0	0	0	1	0	0	4	3	1	2	0	0	1	3	0	1	0	1	1	1	2	1	1	0	0	0	2	3	2	0	0	4	0
XLOC_000239	10	0	0	0	0	0	0	0	0	0	0	0	0	0	0	0	0	0	0	0	0	0	0	0	1	1	0	0	1	1	0	1	0	0	0	0	0	0	0	0	0	0	1	1	0	0	0	0	0
XLOC_000240	51	0	0	2	0	0	3	1	1	0	0	1	0	0	3	0	1	1	0	1	0	0	1	1	0	2	1	1	1	0	1	0	0	0	1	0	0	1	0	0	0	0	0	0	0	1	0	0	0
XLOC_000241	13	0	0	0	0	0	0	0	0	0	2	0	0	0	0	0	1	0	0	0	0	0	0	0	0	0	0	0	0	0	0	0	0	0	0	0	0	0	0	0	0	1	1	0	0	0	0	0	0
XLOC_000242	30	0	0	2	1	0	0	0	1	0	0	0	0	0	0	0	0	1	0	0	0	0	1	0	2	1	1	0	0	0	0	1	0	0	0	0	0	1	0	1	0	1	0	0	0	1	1	0	0
XLOC_000243	178	5	8	2	4	3	2	5	5	2	3	2	2	6	12	2	6	8	4	3	3	0	0	0	0	0	0	0	0	0	0	0	0	0	0	0	0	0	0	0	2	5	1	6	3	0	0	5	1
XLOC_000244	131	0	0	0	3	3	3	3	3	0	3	1	2	2	5	5	0	5	0	3	2	0	0	0	3	0	0	2	1	0	0	0	0	0	0	0	0	0	0	0	1	1	0	4	2	1	2	4	1
XLOC_000245	36	0	0	3	1	0	0	0	0	0	0	0	0	1	0	1	0	1	0	0	0	1	3	1	0	0	0	0	2	2	0	0	0	1	4	1	0	1	0	0	0	0	0	0	0	0	0	0	0
XLOC_000246	240	12	9	6	14	7	5	7	6	14	8	11	2	3	5	4	1	3	6	2	0	2	0	0	0	0	0	0	1	1	0	0	0	0	0	2	0	0	0	0	2	3	1	2	10	5	6	6	3
XLOC_000247	1119	32	8	2	21	2	6	13	11	9	10	29	31	18	20	54	9	25	44	13	4	4	2	1	7	6	1	2	1	5	4	2	4	15	1	14	36	5	2	2	9	6	2	8	18	0	4	3	7
XLOC_000248	19488	169	224	245	301	118	126	120	176	211	117	191	596	603	800	395	135	369	442	159	337	120	307	164	245	189	192	91	150	146	127	186	113	205	129	206	243	179	130	147	168	194	128	214	207	125	195	124	88
XLOC_000249	1075	11	3	1	8	1	6	3	10	1	3	12	62	48	61	20	0	19	13	13	13	4	10	8	10	8	8	0	4	6	8	14	6	9	8	17	17	20	9	9	4	4	2	10	6	8	10	9	4
XLOC_000250	755062	8387	7321	1266	10410	2993	4683	6630	10488	2201	933	14990	17955	12400	23367	14063	6773	20622	13410	12947	9414	3079	2842	2592	7956	4803	303	1869	2488	2403	4100	26530	11426	16122	18757	10982	13907	14482	13088	19061	4679	7853	1736	3268	1382	851	723	848	2565
XLOC_000251	444432	3612	2806	1008	5108	1651	3699	3651	3074	948	343	9822	8111	7359	12005	9102	6008	12193	6301	10054	6431	4217	1161	2387	4901	2662	415	1350	1910	1856	2147	10253	6989	11092	10253	9411	10370	6510	6025	7392	5126	4524	1435	2534	894	817	588	372	1265
XLOC_000252	11941	156	148	271	217	99	133	102	172	173	136	104	162	145	302	173	86	187	211	132	117	131	230	131	124	178	164	101	119	151	126	157	137	149	171	135	137	156	131	151	175	156	138	243	119	116	143	105	88
XLOC_000253	4	0	0	0	0	0	0	0	0	1	0	0	0	0	0	0	0	0	0	0	0	1	0	0	0	0	0	0	0	0	0	0	0	0	0	0	0	1	0	0	0	0	0	0	0	0	0	0	0
XLOC_000254	12	0	0	0	0	0	1	0	1	1	0	0	0	0	0	0	0	0	0	0	0	0	1	0	0	0	0	0	0	0	0	0	0	0	0	1	0	0	0	0	0	1	0	0	0	0	2	0	0
XLOC_000255	19020	249	352	496	364	231	299	176	282	442	270	150	237	176	271	236	100	224	221	127	146	242	508	316	332	229	373	165	249	265	231	168	109	149	146	136	131	138	139	134	382	310	282	320	481	309	305	267	171
XLOC_000256	25918	322	306	602	469	312	313	260	363	627	627	120	228	233	357	288	132	297	299	268	167	234	442	330	252	211	373	195	246	276	206	185	144	132	272	263	214	250	281	231	609	344	273	421	570	317	676	481	290
XLOC_000257	9693	186	339	292	236	187	174	94	234	283	328	64	123	102	204	141	71	109	126	82	67	91	123	96	74	73	69	61	70	69	59	76	59	64	63	55	50	47	72	47	159	167	96	207	219	121	173	123	108
XLOC_000258	13947	282	363	508	349	209	274	128	331	528	291	79	41	91	136	127	65	111	86	40	38	84	227	149	106	151	192	150	82	150	247	46	45	35	105	90	35	74	97	82	346	217	261	258	430	299	295	316	154
XLOC_000259	3883	43	185	71	171	69	83	38	69	77	25	15	71	60	216	65	12	107	126	38	82	20	14	16	23	11	9	10	19	13	16	3	4	6	16	7	21	44	13	11	89	96	37	104	50	38	25	65	30
XLOC_000260	3255	71	83	88	75	64	38	44	43	114	77	19	39	50	82	54	19	39	39	29	17	24	35	25	12	31	41	17	21	30	25	10	15	12	18	17	5	15	18	14	55	61	65	111	71	59	45	69	29
XLOC_000261	42917	501	520	596	541	402	291	304	605	389	382	318	782	489	857	435	103	387	590	248	293	551	775	434	408	414	521	350	489	717	602	369	271	216	534	453	246	387	540	456	663	686	430	708	744	517	827	668	501
XLOC_000262	4544	63	61	60	52	43	45	35	77	66	63	43	96	65	88	59	27	37	71	32	47	60	75	42	51	54	55	40	38	78	72	42	35	24	70	40	29	39	47	44	65	75	32	72	68	51	63	48	48
XLOC_000263	11466	152	136	149	179	116	88	118	176	132	116	117	210	148	274	196	45	136	242	88	121	161	129	108	93	133	100	57	95	140	121	90	103	94	204	87	42	109	149	102	134	171	128	155	175	141	157	158	103
XLOC_000264	5080	62	124	133	139	87	93	54	82	96	64	58	62	74	93	102	61	96	122	51	52	89	108	90	76	68	118	38	43	61	54	68	42	46	84	64	57	64	57	59	65	62	42	55	59	45	55	40	32
XLOC_000265	53164	651	593	1068	839	453	461	465	656	762	680	556	716	516	1032	686	326	768	923	476	524	720	931	632	587	574	816	452	474	777	549	354	362	320	586	513	232	443	615	418	793	786	755	988	874	818	957	876	499
XLOC_000266	24	0	2	0	0	1	0	1	0	0	0	1	0	0	0	1	1	2	1	0	0	0	0	0	0	1	0	0	0	0	1	0	0	0	0	0	0	0	1	0	1	0	0	1	1	0	1	0	1
XLOC_000267	20	0	0	0	1	0	0	0	0	0	0	0	0	0	2	1	0	0	0	0	0	1	1	0	1	1	2	0	0	0	0	0	0	0	0	1	1	0	0	0	0	0	0	0	0	0	0	1	0
XLOC_000269	204461	3216	2973	3516	4110	1581	1707	2135	3519	3141	2070	2540	2344	2137	5239	2942	1331	2970	3458	1617	1823	1930	3760	2351	1860	2157	2531	1750	2291	3014	2386	2613	1546	1737	2820	2044	1126	1872	2020	2015	4396	3049	2347	2589	4109	3256	3030	2925	1779
XLOC_000270	17355	266	336	294	334	124	164	189	226	244	186	188	195	154	271	276	80	293	281	156	158	159	367	223	188	158	269	146	194	187	176	189	169	200	176	179	318	146	140	148	305	229	176	281	230	141	208	148	134
XLOC_000271	53018	425	622	276	841	277	407	343	466	317	268	702	2215	1429	1748	1207	238	936	736	973	809	243	401	235	339	306	226	165	250	457	248	866	655	976	682	737	935	709	778	644	435	856	359	681	276	268	207	214	363
XLOC_000272	8257	23	87	7	87	58	31	23	51	16	8	93	138	113	343	145	102	130	114	51	120	64	46	35	213	115	3	13	40	42	44	261	225	361	282	232	185	213	185	127	20	127	40	109	18	15	4	5	27
XLOC_000273	3328	66	36	62	57	21	28	33	41	53	32	37	30	20	58	29	24	57	44	19	16	53	83	71	60	46	34	39	43	39	48	36	26	26	57	37	31	35	42	28	54	46	33	50	55	38	51	38	25
XLOC_000274	50	0	2	1	1	1	0	0	0	1	3	0	1	0	0	1	0	0	0	0	1	3	3	2	2	2	2	0	0	0	2	0	0	0	0	3	0	1	0	1	1	1	1	2	0	1	1	0	1
XLOC_000275	8593	94	238	177	143	150	121	48	159	223	115	85	92	98	145	132	68	129	89	66	77	121	221	149	130	113	151	74	104	102	68	56	60	64	48	55	65	48	65	52	123	136	138	192	185	126	146	131	85
XLOC_000276	4666	55	57	75	84	34	35	51	67	70	67	54	113	77	78	64	27	60	101	38	41	48	60	43	56	43	42	40	41	75	54	41	46	31	53	44	13	48	58	42	67	75	33	51	98	61	75	62	53
XLOC_000277	3188	39	50	37	43	27	25	30	45	41	37	26	58	42	78	44	10	35	73	24	35	26	43	18	44	47	33	21	29	48	42	41	41	22	34	23	27	32	37	37	39	23	30	41	32	34	61	43	26
XLOC_000278	2484	36	29	24	43	25	15	34	37	33	27	17	51	42	63	59	19	34	67	18	32	28	31	15	13	27	27	13	12	18	31	27	22	15	35	18	18	14	28	22	40	37	31	27	46	15	36	29	14
XLOC_000279	2436	32	49	29	37	20	26	27	39	46	28	32	48	50	65	37	16	38	67	21	32	30	43	31	28	23	28	13	13	17	38	16	22	21	37	24	10	22	23	20	23	35	24	26	41	17	31	21	23
XLOC_000280	474	5	7	17	9	7	3	4	14	6	3	9	10	8	13	13	3	10	8	6	5	9	6	5	2	4	12	4	3	3	3	2	8	5	14	10	4	9	10	12	7	4	6	4	6	4	5	3	3
XLOC_000281	19703	288	290	434	367	229	245	178	301	342	226	184	149	194	303	218	122	270	278	162	122	368	624	423	307	303	341	209	283	296	266	181	136	159	209	164	153	149	188	156	349	354	254	379	411	280	335	297	201
XLOC_000282	290	1	5	5	6	9	6	6	2	10	7	0	4	0	3	4	2	6	6	1	2	3	9	7	6	4	7	2	3	2	2	3	0	5	4	0	1	1	3	2	4	2	7	5	8	2	5	3	4
XLOC_000283	8	1	0	0	0	0	0	0	0	0	0	1	0	0	0	0	0	1	1	0	1	0	0	0	0	0	0	0	1	0	0	0	0	0	0	0	0	0	0	0	0	0	0	0	0	0	0	0	0
XLOC_000284	38	0	0	4	1	2	2	1	0	1	0	0	2	0	1	0	1	1	1	0	0	0	0	0	0	0	0	0	0	0	0	0	0	0	0	0	0	0	0	0	0	0	1	0	1	2	1	1	0
XLOC_000285	94	1	0	2	0	1	2	1	0	2	2	1	0	0	3	3	0	2	3	0	2	1	3	1	1	1	1	0	0	0	2	0	3	0	0	0	1	0	0	1	2	2	1	1	0	2	0	2	4
XLOC_000286	218	3	5	9	5	2	0	8	6	18	9	3	3	4	4	5	3	7	11	2	8	0	0	0	0	0	0	0	0	0	0	0	0	0	0	0	0	0	0	0	6	7	2	4	0	3	3	1	4
XLOC_000287	90	0	0	3	1	1	0	3	0	4	6	2	2	3	8	0	0	4	5	0	3	1	1	0	0	1	0	0	0	0	0	0	1	0	0	0	0	1	0	0	1	1	0	2	0	0	0	0	0
XLOC_000288	45	0	2	0	0	2	0	2	2	3	2	0	1	0	2	0	0	0	1	0	0	1	0	1	1	0	0	0	1	0	0	0	0	0	0	0	0	2	0	0	0	1	0	1	0	1	0	2	0
XLOC_000290	15252	272	300	163	385	155	154	197	263	186	144	254	168	211	341	202	103	324	261	134	172	156	214	125	114	135	91	74	118	131	124	163	99	135	159	151	162	114	166	191	218	246	156	237	241	153	153	150	164
XLOC_000291	2471	33	27	98	47	39	24	16	37	72	34	10	16	19	31	24	6	13	20	14	9	53	66	38	44	36	67	21	34	65	37	15	10	14	17	15	8	12	12	12	44	21	31	93	31	52	55	41	16
XLOC_000292	14223	125	241	152	233	227	62	166	137	112	126	188	185	275	192	272	65	308	194	57	144	218	362	165	253	265	193	111	146	189	255	91	132	173	180	142	86	112	160	105	194	222	204	303	232	143	117	137	231
XLOC_000293	63134	1478	2654	1012	1933	1416	1445	606	1156	2087	712	506	201	608	827	658	207	273	266	159	167	1251	1894	1049	1187	1622	813	796	508	1006	496	248	251	192	448	278	333	255	325	241	1579	2088	1289	2226	1619	1366	817	1417	842
XLOC_000294	155	1	2	1	1	4	1	0	1	2	2	0	1	1	1	1	0	0	1	0	0	14	10	8	6	3	5	3	0	6	3	3	0	0	0	1	0	2	1	0	5	4	2	3	3	1	6	4	1
XLOC_000295	130245	1745	1770	2303	2481	1132	1248	941	1753	1873	1099	1201	1132	1204	2163	1608	666	1332	1469	769	715	1801	2664	1696	1675	1739	1467	1215	1300	1698	1625	1365	1379	1256	1845	1545	924	1287	1695	1273	2037	2440	1846	2098	2605	2041	2009	1934	1284
XLOC_000296	27869	220	117	14	420	64	154	242	374	53	15	808	779	928	455	924	271	383	286	898	162	103	85	75	66	82	46	58	48	107	129	582	595	375	410	232	266	143	150	163	289	638	215	226	140	95	64	59	79
XLOC_000297	827	33	12	6	25	3	4	9	14	4	0	27	31	47	75	26	2	14	28	6	18	2	2	1	1	2	1	1	1	0	2	1	0	0	0	0	0	0	1	0	9	6	8	17	12	4	1	8	3
XLOC_000298	12460	37	105	328	93	68	53	38	148	143	82	58	62	31	101	48	27	70	146	38	41	470	647	572	376	191	405	198	523	261	351	110	62	65	93	72	71	85	75	65	135	160	137	248	308	145	332	202	69
XLOC_000299	116302	38	2355	1853	89	828	127	15	42	7175	1669	5	7	5	6	6	11	22	11	6	3	3423	5204	3802	1722	723	3930	1236	3127	841	2466	25	7	12	24	21	8	10	10	11	358	1294	2972	2686	7416	4657	5660	6868	584
XLOC_000300	19126	206	362	457	310	273	182	139	277	399	229	244	231	213	400	306	130	232	323	191	166	200	362	246	251	229	258	196	194	176	223	184	155	178	216	159	143	163	195	157	191	246	205	350	439	269	289	307	137
XLOC_000301	36871	402	666	798	666	442	396	248	534	655	390	266	359	354	625	388	150	413	352	273	245	504	840	491	516	499	763	364	455	519	402	411	265	253	406	269	256	267	460	369	589	728	437	884	767	596	581	624	345
XLOC_000302	15995	68	646	470	309	311	285	90	377	258	125	118	217	186	383	145	71	171	101	197	177	181	274	291	239	198	268	180	210	224	112	121	97	109	117	99	89	101	61	80	252	560	213	468	279	118	196	206	112
XLOC_000303	12485	112	148	229	205	126	94	89	170	146	128	99	152	131	251	143	82	166	174	83	101	180	284	179	178	154	204	117	136	182	148	175	172	115	196	159	121	106	130	120	187	208	124	251	190	140	191	165	107
XLOC_000304	27641	334	379	580	395	229	205	217	274	417	340	285	367	276	469	377	179	392	437	316	294	382	705	378	362	320	474	228	342	362	321	318	204	213	319	322	230	222	275	305	424	343	292	457	506	335	453	375	206
XLOC_000305	32686	359	328	669	533	193	282	263	351	426	340	280	479	292	577	480	154	500	637	665	438	293	604	348	294	288	423	254	335	371	358	302	217	207	380	353	188	294	375	330	550	418	281	470	447	444	487	485	235
XLOC_000306	7344	116	379	98	268	208	71	273	229	308	162	122	255	213	102	222	100	56	184	57	164	4	23	3	8	9	6	6	0	6	23	14	4	5	7	7	15	17	4	8	70	260	107	148	73	67	14	89	58
XLOC_000307	73003	617	804	1383	1043	539	547	539	977	1115	790	681	879	770	1270	979	482	1090	1181	554	840	883	1581	986	916	861	1028	646	812	908	875	869	748	886	1086	1003	806	808	1014	723	932	1021	694	1195	1063	807	949	826	540
XLOC_000308	162	0	3	1	0	3	0	1	5	1	1	0	2	7	3	1	0	5	2	1	1	1	1	1	1	2	1	1	2	4	1	3	1	3	5	3	2	3	2	1	2	2	3	3	1	2	0	2	1
XLOC_000309	28747	322	438	338	420	316	188	271	474	352	387	270	412	419	771	367	118	340	564	181	260	368	498	199	307	268	305	180	250	323	362	228	168	144	283	218	192	255	294	193	249	452	302	452	587	342	461	432	313
XLOC_000310	83915	580	1077	1576	1117	872	685	641	1094	1462	904	726	1054	846	1504	1078	544	1293	1227	679	871	1351	2034	1351	1431	1052	1384	892	1150	1423	1161	1055	776	860	922	934	808	801	891	741	1018	1103	1001	1461	1454	1171	1279	1094	603
XLOC_000311	2630	19	20	62	14	30	18	1	16	18	32	4	1	5	1	4	0	0	19	0	0	62	124	70	45	33	102	39	40	100	52	4	7	6	18	18	3	14	27	7	80	47	79	58	36	93	93	70	19
XLOC_000312	20008	176	211	193	350	137	152	165	258	212	187	266	531	338	422	277	144	211	292	116	142	206	296	173	187	213	187	130	177	246	232	389	301	300	368	249	165	181	238	181	253	353	207	307	244	190	184	154	128
XLOC_000313	363	3	3	13	1	4	3	2	4	2	4	12	3	1	8	2	0	3	1	4	4	2	1	1	11	4	7	2	2	15	2	2	0	4	1	0	2	1	4	3	9	12	9	6	5	8	8	9	4
XLOC_000314	66	0	0	0	0	0	0	0	0	1	0	0	0	0	1	0	0	0	1	0	0	2	2	1	2	1	1	2	3	0	3	2	1	2	0	0	1	0	1	0	0	1	1	1	2	0	1	1	0
XLOC_000315	34	0	0	0	0	1	0	0	0	1	0	0	0	0	0	0	0	0	0	0	0	1	0	0	1	1	2	0	0	2	0	0	0	1	0	0	0	0	0	0	1	0	0	0	1	0	0	0	0
XLOC_000316	75	0	0	0	0	0	0	2	1	1	0	1	2	0	1	0	3	2	3	0	3	0	5	0	0	1	0	0	2	0	2	1	0	0	1	0	0	0	1	0	0	4	0	2	3	1	1	1	0
XLOC_000317	22	0	0	3	0	0	0	1	0	8	2	0	1	0	0	0	0	0	0	2	0	0	0	0	0	0	0	0	0	0	0	0	0	0	0	0	0	0	0	0	0	0	0	0	0	0	0	1	0
XLOC_000318	1326	14	18	11	8	16	2	4	18	9	13	7	10	10	28	11	7	15	22	1	9	37	41	34	43	35	11	23	27	29	29	20	14	14	18	9	8	16	19	16	12	28	12	24	21	12	10	18	17
XLOC_000319	27	0	0	0	0	0	0	0	1	1	0	0	0	0	0	0	0	0	0	0	0	0	0	0	3	9	2	0	0	0	0	0	0	0	0	0	0	0	0	0	1	1	1	2	0	1	0	0	1
XLOC_000320	6641	73	132	163	109	77	63	63	127	120	99	46	67	72	145	90	60	102	109	50	60	45	157	97	74	77	146	71	84	100	79	75	59	65	51	60	51	43	58	45	107	105	99	177	95	90	100	65	58
XLOC_000321	8144	63	94	127	105	69	51	49	124	127	73	68	109	66	116	108	53	116	112	98	88	135	239	128	101	123	122	95	105	100	134	103	93	85	115	87	76	114	101	125	105	123	81	118	135	87	115	130	59
XLOC_000322	4252	16	31	98	70	100	19	79	116	17	33	132	57	81	111	143	40	212	267	29	62	29	37	26	25	22	25	15	19	26	13	54	32	52	58	31	13	52	24	33	12	46	15	53	14	19	11	7	13
XLOC_000323	9	0	0	0	0	0	0	0	0	0	0	0	0	1	0	0	0	0	2	0	0	0	0	0	0	0	1	0	0	1	0	0	0	0	0	0	0	0	0	0	0	0	0	0	0	2	0	0	0
XLOC_000325	11	0	0	0	0	1	0	0	1	0	1	0	1	0	0	0	0	0	1	0	1	0	0	0	0	0	0	0	0	0	0	0	0	0	0	0	0	0	0	0	0	0	2	1	0	1	0	0	0
XLOC_000326	12	0	0	0	0	0	0	0	0	0	0	0	0	0	0	0	0	0	0	0	0	0	0	0	2	0	0	0	1	0	0	0	0	0	0	1	0	1	0	0	0	0	0	0	0	0	0	0	1
XLOC_000327	4	0	0	0	0	0	0	0	1	0	0	0	0	0	0	0	0	0	0	0	0	0	0	0	0	0	0	0	0	0	0	0	0	0	0	0	0	0	0	0	0	0	0	0	0	0	0	0	0
XLOC_000328	12961	115	209	214	116	98	78	72	115	126	111	115	107	129	156	167	123	187	113	104	90	256	408	242	211	306	347	206	213	202	173	207	193	158	256	122	193	159	158	170	215	169	144	265	156	143	198	113	81
XLOC_000329	8	0	1	0	0	0	0	0	0	0	0	0	0	2	0	0	0	2	1	0	0	0	0	0	0	0	0	0	0	0	0	0	0	0	0	0	0	0	0	0	0	0	0	0	0	0	0	0	0
XLOC_000330	1913	12	14	20	31	13	10	13	27	16	23	4	18	7	35	12	4	9	23	9	6	25	19	16	23	29	18	16	19	32	32	63	28	23	28	25	7	31	27	40	17	16	28	35	9	18	27	18	17
XLOC_000331	8910	97	122	82	149	83	47	73	164	104	90	59	142	97	206	118	29	81	129	48	81	131	178	83	84	134	110	80	127	148	154	64	67	39	120	82	49	80	108	62	77	152	136	191	168	136	103	138	77
XLOC_000332	19295	210	279	437	339	143	152	158	264	301	266	172	182	133	242	173	43	164	190	107	91	211	457	221	247	240	273	185	280	318	299	98	117	79	167	97	43	122	160	151	318	316	332	378	438	386	383	456	206
XLOC_000333	4057	42	64	61	61	46	38	42	34	61	57	55	37	30	75	40	34	38	45	41	34	83	90	50	52	76	73	41	49	63	40	68	36	23	65	54	38	40	59	43	50	77	46	82	58	34	48	28	31
XLOC_000334	52836	1907	1298	1060	1677	735	1094	641	1098	1522	829	536	509	539	750	638	263	951	702	642	311	840	1567	811	568	782	695	413	578	559	478	292	177	153	234	238	183	151	252	193	570	689	754	1094	1206	794	1092	723	568
XLOC_000335	585	9	9	7	5	2	6	7	8	6	4	0	5	0	11	3	3	6	2	3	2	10	10	9	12	8	16	8	9	10	15	10	8	10	9	11	7	11	6	6	6	9	9	9	4	9	5	3	12
XLOC_000336	16	0	0	0	1	0	0	0	0	0	2	1	0	0	0	0	0	0	0	0	1	1	0	0	0	0	0	0	0	0	1	0	0	1	0	0	0	0	0	0	0	1	0	0	0	1	0	0	0
XLOC_000337	33	1	1	2	1	0	1	0	1	1	0	0	0	0	0	0	0	0	0	0	0	0	0	0	0	1	0	0	1	1	0	0	0	0	0	0	0	0	1	0	2	0	0	1	1	1	1	0	0
XLOC_000338	18	0	0	0	0	0	0	0	1	0	0	1	0	1	0	0	0	0	1	0	0	0	0	2	0	0	1	0	1	0	0	1	0	0	0	1	0	0	0	1	0	2	0	0	0	1	1	0	0
XLOC_000339	74	0	1	3	1	1	0	0	0	0	1	3	1	0	1	1	0	0	1	0	0	3	0	2	3	1	2	0	0	4	0	2	2	1	1	0	0	0	2	1	0	1	0	0	1	1	0	1	2
XLOC_000340	109	0	2	0	0	0	0	2	1	0	0	0	0	0	3	0	0	0	2	0	0	0	7	1	4	1	1	1	1	0	7	4	2	2	2	0	1	5	2	1	0	3	0	2	1	0	1	2	0
XLOC_000341	24	0	1	0	0	0	0	0	0	0	0	0	0	0	0	0	0	0	0	0	0	0	1	0	0	1	2	0	0	0	1	0	0	0	0	0	0	1	0	0	0	0	2	0	0	1	0	0	0
XLOC_000342	23	0	0	0	0	0	0	0	0	0	1	0	0	0	0	0	0	0	0	0	0	0	1	0	0	0	0	0	1	0	3	0	0	0	0	0	0	2	0	1	0	0	0	2	1	1	0	0	1
XLOC_000343	1015	6	12	5	7	3	2	5	12	4	11	4	5	1	4	4	1	7	12	2	1	18	35	18	14	22	9	11	13	25	31	28	22	24	19	15	12	31	20	15	22	28	12	18	22	5	8	7	11
XLOC_000344	394	7	11	14	7	12	7	7	14	17	10	4	4	5	12	6	2	7	8	4	5	2	4	9	3	2	0	0	0	3	4	0	1	0	8	1	1	0	2	1	5	5	3	1	11	4	10	5	3
XLOC_000345	108	0	0	0	0	0	0	2	0	1	1	0	1	1	0	1	0	0	0	0	0	1	5	2	5	3	4	4	1	0	4	6	3	0	1	0	0	6	0	1	5	1	0	0	0	3	4	2	0
XLOC_000346	101	1	1	0	1	1	0	0	1	1	0	0	1	0	1	0	0	0	0	0	0	3	0	5	1	1	2	1	3	6	3	3	2	2	1	1	0	1	1	1	1	2	2	2	4	3	0	2	1
XLOC_000347	513	2	4	5	13	6	5	5	10	12	4	2	3	2	5	3	4	6	9	4	2	15	20	4	20	11	4	1	4	5	13	6	2	4	3	1	0	9	9	4	9	7	9	10	10	6	4	6	5
XLOC_000348	40	1	0	0	2	1	0	0	0	0	1	0	0	3	4	2	0	0	1	0	0	0	1	1	0	0	0	0	0	0	0	1	0	0	0	0	0	0	0	0	1	1	1	0	0	0	0	0	1
XLOC_000349	18901	196	310	316	244	133	158	138	198	286	156	172	174	133	213	170	75	210	197	133	106	296	612	343	373	327	342	250	282	281	255	278	186	191	257	224	179	244	288	284	275	320	205	342	439	195	265	228	205
XLOC_000350	45252	601	570	616	775	399	310	475	614	496	442	514	586	552	1132	662	209	677	863	320	410	409	663	360	397	506	447	298	399	608	531	400	341	248	551	517	229	435	647	508	611	691	531	669	772	625	618	644	460
XLOC_000351	12809	168	186	198	213	133	100	118	190	155	185	152	157	169	300	154	102	229	220	99	113	135	230	138	143	182	139	111	120	166	161	162	116	104	169	166	75	133	177	161	147	170	116	186	208	112	149	174	102
XLOC_000352	46	0	0	3	1	0	2	1	0	1	0	0	0	0	2	0	0	0	1	0	0	0	0	2	1	1	2	1	0	0	0	1	1	1	0	2	0	0	0	0	0	0	0	0	0	0	1	0	0
XLOC_000353	35	0	1	0	0	0	0	0	0	0	0	0	0	0	0	0	0	0	0	0	0	1	2	0	2	1	0	0	1	0	3	2	1	1	0	0	0	0	0	0	0	0	0	0	0	0	0	0	0
XLOC_000354	30	1	0	0	0	0	1	2	0	0	0	0	1	0	0	0	0	0	0	0	0	0	1	1	0	1	0	0	1	1	0	0	0	0	1	0	1	2	0	0	2	0	0	0	2	1	0	2	1
XLOC_000355	1917	24	56	26	20	25	14	11	47	37	26	18	15	12	21	12	8	12	13	5	9	23	39	24	34	36	23	6	18	23	46	10	15	9	13	18	15	22	29	12	18	46	23	48	38	24	24	23	16
XLOC_000356	1369	19	21	55	19	27	20	11	33	28	48	3	9	4	15	6	4	4	11	0	15	15	31	20	11	15	14	14	22	19	24	8	8	5	11	3	4	3	4	9	26	22	14	28	38	46	27	44	14
XLOC_000357	17814	131	227	315	188	155	97	100	181	221	217	136	161	96	155	109	57	108	149	87	80	294	450	245	287	312	369	198	238	334	361	218	111	87	202	139	91	148	228	201	315	420	270	422	445	294	323	358	183
XLOC_000358	70700	1196	769	893	1719	917	966	1141	1239	981	489	1013	629	1072	1515	938	594	911	787	604	474	957	919	505	633	1021	1004	382	351	675	1365	425	491	365	861	572	449	756	886	563	1204	1334	1034	1269	1640	1296	831	2078	831
XLOC_000359	16408	286	303	226	437	265	184	180	389	279	201	142	252	290	451	332	125	219	292	79	112	142	280	122	126	195	134	100	110	135	157	122	96	62	180	133	80	120	168	158	250	150	261	309	323	233	205	267	215
XLOC_000360	4679	82	95	73	84	80	46	52	103	102	81	49	59	65	94	62	27	55	55	29	21	53	121	49	62	82	52	36	54	56	54	42	39	29	57	49	30	40	51	35	73	52	74	97	93	59	67	78	53
XLOC_000361	39	1	1	0	0	1	0	2	0	0	0	0	0	0	0	0	0	1	0	0	2	0	0	1	1	0	0	1	1	0	2	0	0	0	3	1	0	0	2	1	1	1	0	1	0	0	0	1	1
XLOC_000362	80	1	3	0	0	2	2	0	1	1	1	0	0	1	0	0	0	1	1	0	0	0	5	2	3	2	0	0	0	0	3	4	1	2	1	2	0	3	2	0	0	1	0	2	0	0	0	1	1
XLOC_000363	139	0	0	0	0	0	0	0	1	0	0	0	0	0	0	1	0	0	1	0	0	6	7	1	5	4	1	4	1	3	2	0	2	0	4	9	5	2	4	15	1	3	0	1	3	0	1	6	0
XLOC_000364	94	0	1	0	0	3	0	1	1	1	0	1	0	1	2	1	0	1	2	0	1	1	3	5	1	0	2	3	0	1	1	0	2	0	3	1	1	0	0	0	1	1	2	4	3	0	0	2	1
XLOC_000365	31	0	0	0	0	0	0	0	0	0	0	0	0	0	0	0	0	0	0	0	0	0	1	0	2	0	0	0	0	0	0	0	2	0	3	4	0	0	0	3	0	0	0	0	0	0	0	2	0
XLOC_000366	1004	6	4	3	5	5	5	4	14	9	13	3	6	4	12	3	1	1	6	2	2	23	48	28	15	19	21	14	26	19	33	21	21	12	11	17	10	15	11	12	14	19	15	13	24	8	9	6	9
XLOC_000367	382	3	12	14	12	3	5	2	11	6	5	1	9	8	9	7	4	1	16	1	4	1	4	2	1	2	1	2	2	4	0	0	1	1	4	1	3	6	3	1	4	2	8	5	7	9	6	5	4
XLOC_000368	130	1	1	0	0	1	0	1	0	2	2	0	0	4	0	1	0	1	1	0	1	5	6	2	2	10	1	2	2	3	2	0	1	2	4	3	1	4	1	1	0	2	4	4	2	1	3	1	1
XLOC_000369	18	1	0	0	0	0	0	0	0	0	1	0	0	0	0	0	0	0	1	0	0	0	0	0	0	1	0	0	0	0	1	0	0	0	0	0	0	0	0	0	0	0	0	1	0	0	0	0	0
XLOC_000370	103	0	0	0	0	0	2	0	0	1	4	0	0	0	0	1	1	0	0	0	0	7	2	0	3	4	1	0	0	0	1	0	2	1	1	4	1	2	0	1	2	1	1	4	4	5	4	0	1
XLOC_000371	149	3	2	0	0	0	0	4	0	2	3	0	0	3	0	1	1	0	1	0	1	2	4	1	2	13	2	5	1	3	5	2	2	2	4	1	3	5	2	2	0	1	6	5	4	0	2	4	1
XLOC_000372	442	5	8	14	2	6	8	3	21	5	11	0	0	6	4	7	0	4	7	1	2	0	15	1	5	4	0	3	1	7	6	3	10	1	6	1	4	4	4	3	3	14	5	10	5	1	3	16	3
XLOC_000373	2	0	0	0	0	0	0	0	0	0	0	0	0	0	0	0	0	0	0	0	0	0	0	1	0	0	0	0	0	0	0	0	1	0	0	0	0	0	0	0	0	0	0	0	0	0	0	0	0
XLOC_000374	17	1	0	0	0	0	0	1	1	0	0	0	0	1	1	0	0	0	0	0	0	0	0	0	0	1	0	0	0	0	1	0	1	0	0	0	0	0	0	0	0	0	0	0	0	0	1	0	0
XLOC_000375	7533	89	124	198	130	72	106	52	109	129	110	79	71	63	127	79	39	79	86	47	56	89	154	130	96	103	114	93	78	133	83	93	80	123	110	94	91	92	84	66	131	164	104	148	106	106	81	71	60
XLOC_000376	6319	59	97	104	99	76	77	54	108	114	71	48	64	52	93	71	33	90	89	49	49	116	221	149	117	104	115	83	89	103	76	73	68	83	93	68	82	54	70	53	70	80	58	102	134	79	91	70	48
XLOC_000377	34777	430	385	503	547	283	239	329	519	357	327	274	423	334	710	406	86	303	505	188	297	353	480	276	325	394	330	222	334	519	470	257	225	158	442	277	139	299	425	399	615	536	472	610	776	608	585	634	402
XLOC_000378	2127	13	28	32	27	18	17	17	30	36	30	14	16	13	27	27	8	16	21	10	8	39	107	79	85	74	37	37	38	50	37	35	24	23	29	32	37	9	28	10	16	25	16	35	36	18	27	25	40
XLOC_000379	14793	124	157	235	201	131	124	91	229	274	192	94	103	85	209	151	57	100	150	57	94	347	742	351	455	502	229	270	384	277	279	177	200	99	178	219	223	75	133	119	130	194	147	340	210	141	211	242	253
XLOC_000380	53381	574	745	881	834	470	418	478	787	703	593	543	749	559	1153	719	330	757	914	402	482	555	1109	565	649	618	635	427	615	691	629	562	406	389	590	524	335	408	554	467	750	771	599	825	984	711	955	783	510
XLOC_000381	76	0	1	1	1	0	1	1	3	1	2	0	1	2	1	4	1	1	1	0	0	1	1	1	1	0	0	1	0	1	0	1	0	0	1	0	4	1	1	0	1	0	1	2	0	0	0	1	0
XLOC_000382	43	0	0	0	0	1	0	0	1	0	0	0	2	1	1	0	0	0	0	0	1	1	0	0	1	0	0	0	0	1	0	2	0	1	1	0	2	2	1	0	1	0	0	0	0	0	0	0	0
XLOC_000383	5	0	0	0	0	0	0	0	0	0	0	0	0	0	0	0	0	0	0	0	0	0	0	0	0	0	0	1	0	0	0	0	0	0	0	0	0	0	0	0	0	0	0	0	0	0	0	0	0
XLOC_000384	1651	22	49	20	18	18	9	17	35	27	19	20	12	7	24	18	5	11	14	6	6	25	40	23	27	25	16	17	22	14	38	14	13	12	22	16	10	18	25	8	12	31	18	32	31	13	18	23	14
XLOC_000385	50	0	0	1	0	1	0	0	0	1	1	0	0	6	6	3	3	2	0	0	3	0	0	1	0	0	0	0	0	0	0	0	1	0	0	0	0	0	0	0	0	0	0	0	1	0	0	0	1
XLOC_000386	14	0	1	0	0	0	1	0	0	0	0	1	1	0	0	0	0	0	0	0	0	0	0	0	0	0	1	0	0	2	0	0	0	0	0	1	0	0	1	0	1	0	0	0	0	0	0	0	0
XLOC_000387	129	0	2	0	1	0	0	0	1	1	2	0	1	0	3	0	0	0	2	0	0	2	4	1	2	1	1	4	2	3	4	1	1	1	2	1	1	6	5	0	7	4	2	2	7	1	3	3	1
XLOC_000388	24	0	1	0	0	0	0	0	0	0	0	0	0	0	0	3	0	0	1	0	0	0	0	0	1	1	0	0	1	0	1	0	0	0	1	0	0	0	0	0	0	0	2	1	0	0	0	0	0
XLOC_000389	4373	43	80	100	59	62	31	43	76	128	84	32	34	30	92	47	14	38	67	21	33	84	101	60	57	60	88	52	49	72	63	32	35	18	41	23	21	35	29	20	50	93	71	72	121	57	87	76	59
XLOC_000390	492	1	1	21	3	13	2	3	14	10	7	12	2	9	19	5	21	24	9	10	17	2	8	4	3	3	5	4	3	5	3	7	0	3	3	2	4	3	4	5	2	4	4	11	7	1	5	3	4
XLOC_000391	38271	248	424	872	377	317	220	223	432	559	459	304	399	368	614	419	223	482	537	230	289	516	634	449	667	469	613	338	459	537	425	612	394	339	499	436	312	349	487	368	448	465	484	538	896	555	600	731	314
XLOC_000392	6016	64	87	98	96	57	44	52	59	105	95	59	95	73	181	103	43	128	103	61	53	94	132	125	89	76	121	66	62	80	103	90	79	60	88	65	78	59	50	86	88	71	50	124	62	44	59	37	56
XLOC_000393	7430	61	83	142	91	58	28	57	108	73	76	93	173	105	299	144	28	152	169	67	106	49	69	56	54	55	50	31	43	57	53	67	54	53	76	72	26	54	64	58	97	103	67	99	119	77	100	102	52
XLOC_000394	6398	34	44	98	66	49	62	34	88	106	85	63	59	45	146	81	30	61	71	19	34	114	135	105	116	91	125	82	48	84	86	304	219	101	91	84	100	71	54	64	47	82	54	131	73	54	60	66	25
XLOC_000395	65924	604	605	486	698	613	324	436	705	900	618	1417	1333	791	1176	436	164	394	448	309	377	1745	1409	864	2016	1229	1217	673	830	802	1289	2085	1340	432	847	374	266	644	646	637	439	968	815	694	1579	593	1240	854	626
XLOC_000396	258	4	8	4	6	2	0	2	2	4	13	5	3	10	5	3	6	2	4	8	2	3	6	2	3	1	1	4	0	1	3	3	0	2	2	0	0	0	0	1	1	1	5	8	3	2	7	3	5
XLOC_000397	4146	45	72	121	77	55	37	44	60	59	51	47	19	36	59	53	16	35	82	26	35	28	80	53	26	41	57	48	50	114	66	79	27	27	49	32	32	35	72	38	35	62	61	97	55	45	125	59	31
XLOC_000398	2676	51	141	67	72	50	16	97	63	54	113	43	113	38	37	105	40	121	78	31	31	9	12	9	13	20	16	12	16	13	11	13	5	9	16	12	7	6	11	8	16	21	38	34	27	18	20	25	16
XLOC_000399	21	1	0	0	0	0	0	0	0	0	0	0	0	0	0	0	0	0	16	0	0	0	0	1	1	0	0	0	0	0	0	0	0	0	0	0	0	0	0	0	0	0	0	2	0	0	0	0	0
XLOC_000400	182160	2179	911	1552	1527	349	697	870	830	774	1107	990	3707	2232	4729	2750	702	3091	5007	4962	2015	1224	2977	1620	1074	1183	1277	672	919	838	661	3266	2212	3084	4675	5173	3388	4739	6014	6514	1427	675	493	718	835	707	1506	821	425
XLOC_000401	123313	2778	2392	868	2820	1177	1513	1769	1824	1413	698	1724	1573	1546	2792	1723	440	1587	1647	1007	703	1147	2419	1181	1264	1492	1627	814	974	1362	1423	852	534	422	1298	975	339	958	1450	1123	1930	2471	2105	2325	3322	2063	1420	2213	2018
XLOC_000402	21	0	0	0	0	0	0	0	0	1	0	0	0	0	0	0	0	0	0	0	0	0	1	0	0	0	0	0	1	0	0	0	0	0	0	0	0	0	1	0	1	0	0	2	0	0	0	1	0
XLOC_000403	18798	179	206	234	442	165	131	176	344	219	196	198	228	199	404	278	120	215	356	172	161	264	337	210	279	215	205	139	191	269	256	254	189	180	287	250	162	217	223	189	183	246	186	303	323	182	189	186	152
XLOC_000404	48904	405	492	481	711	362	277	278	394	506	426	396	261	380	583	376	216	369	363	185	133	797	986	411	1054	997	670	301	491	707	867	503	968	786	1649	1241	1127	883	885	849	1147	590	413	877	690	411	707	494	540
XLOC_000405	58245	964	1118	1949	867	781	1247	833	612	1803	1679	1061	521	872	966	985	629	535	553	391	239	291	725	352	573	664	762	348	362	404	485	728	873	534	1314	997	828	959	1264	912	972	747	402	1009	568	579	934	839	373
XLOC_000406	99726	2887	1409	1668	2594	995	1926	1914	925	1516	1365	2035	590	2811	1362	1854	1461	1163	1372	654	518	1283	1945	1082	1668	2026	2325	786	391	918	642	858	1005	772	1631	1516	1717	1231	1358	892	1302	2152	870	2163	1558	897	1704	1383	1458
XLOC_000407	247414	5372	3504	1267	5714	1535	2082	4623	2630	2935	2738	2950	2922	6854	8461	5615	3045	4014	4512	2418	1938	2146	2734	1365	1992	3487	1764	1405	1268	1831	3278	2300	3146	2194	5535	3916	3333	3648	4634	3392	2422	3660	2121	3900	2111	2519	1248	3314	1722
XLOC_000408	143	2	3	5	3	1	2	4	2	3	1	0	1	0	2	1	1	1	3	1	3	3	8	4	1	3	1	1	2	3	0	4	0	1	0	6	2	1	2	0	2	1	1	4	1	3	2	1	1
XLOC_000409	4244	4	30	115	32	47	21	18	85	48	54	21	46	20	52	19	28	51	34	11	17	81	121	105	40	63	162	61	95	139	93	34	18	63	53	56	29	25	74	38	34	27	70	102	35	79	68	35	17
XLOC_000410	86	0	0	0	0	0	0	1	0	0	0	0	0	0	0	0	0	0	0	0	0	0	0	0	1	0	0	1	0	2	1	5	1	3	2	4	7	3	4	4	2	0	1	0	0	3	0	0	0
XLOC_000411	42	0	0	0	1	0	0	0	0	1	0	0	0	0	0	0	2	1	2	0	0	0	5	0	0	0	1	0	1	2	1	0	0	0	1	0	0	0	0	0	1	0	3	1	0	0	0	2	0
XLOC_000412	33	0	1	2	2	0	1	0	0	3	4	0	0	0	1	0	1	2	1	0	0	0	0	0	0	0	2	0	0	0	0	1	0	0	0	2	0	0	0	0	0	0	0	0	0	1	1	0	0
XLOC_000413	8	0	0	0	0	0	0	0	0	0	0	0	1	0	0	0	0	0	1	0	0	0	0	0	0	0	0	0	0	0	0	0	0	0	0	0	0	0	0	0	0	0	0	0	0	0	0	0	0
XLOC_000414	116	0	6	0	11	9	2	1	0	4	2	0	1	1	2	6	1	2	14	2	1	0	0	0	0	0	0	0	0	1	0	0	0	0	0	0	0	0	0	0	1	0	0	5	6	0	1	0	0
XLOC_000415	145	2	2	16	1	2	2	2	1	13	14	2	0	4	2	2	0	5	3	0	0	0	0	1	0	0	0	0	1	1	1	1	0	0	0	0	0	0	1	0	4	3	4	3	2	3	3	2	0
XLOC_000416	51	1	0	0	0	0	0	1	0	0	0	2	3	2	11	3	2	0	1	0	0	0	0	0	0	0	1	0	0	0	0	0	0	0	0	1	0	0	0	0	0	0	0	1	0	0	0	0	0
XLOC_000417	13173	176	69	12	96	18	24	225	62	11	27	374	397	523	1134	458	215	460	411	259	119	40	58	43	37	83	32	31	20	58	40	182	166	119	267	235	75	144	273	164	6	32	36	71	18	26	9	29	34
XLOC_000418	60648	568	278	35	394	30	97	779	179	35	84	1208	1548	1772	4053	1682	535	1334	1546	755	499	234	368	323	228	596	300	210	172	356	217	882	947	722	1654	1112	355	651	1545	798	38	206	322	440	169	163	40	166	213
XLOC_000419	41	0	0	1	0	0	1	0	1	0	4	0	0	0	0	0	0	0	24	0	0	0	0	0	0	0	0	0	0	0	0	0	0	1	0	0	0	0	0	0	1	0	1	0	0	1	0	0	1
XLOC_000420	3128	33	66	174	49	62	24	34	62	111	92	15	38	23	64	41	22	45	40	25	27	17	53	38	17	25	30	27	32	42	22	23	17	7	11	14	7	17	19	11	63	51	33	74	56	43	63	40	34
XLOC_000421	49	1	1	2	1	0	1	0	2	1	1	0	0	0	1	1	1	1	2	0	0	2	1	1	2	1	0	0	0	0	1	1	1	0	0	0	2	0	0	0	0	0	0	0	0	0	1	0	1
XLOC_000422	391	8	0	14	6	0	3	1	0	1	4	2	3	9	9	6	1	6	5	9	8	8	13	11	7	7	6	1	4	3	0	8	2	2	7	12	15	14	9	8	12	1	1	2	1	2	17	2	2
XLOC_000423	62941	905	768	618	1656	413	625	734	1130	621	551	999	914	828	1494	1082	511	1039	1049	670	586	684	843	525	603	657	685	426	421	658	583	876	864	861	1386	1077	742	899	947	956	568	736	585	745	460	453	353	354	310
XLOC_000424	21490	85	350	348	277	271	168	185	349	189	184	145	149	330	439	230	91	200	424	127	251	314	325	174	230	399	260	190	154	223	217	381	202	248	258	460	335	239	274	181	113	189	156	241	193	135	106	170	166
XLOC_000425	11521	72	109	76	228	127	90	68	94	87	66	133	47	83	114	64	41	79	79	33	46	304	352	254	306	263	274	161	197	233	240	188	166	120	192	196	189	226	163	128	164	176	135	213	204	142	117	110	114
XLOC_000426	43039	537	790	724	773	545	426	443	800	828	589	573	531	419	828	529	216	732	635	376	418	569	901	565	577	515	577	414	474	598	572	385	268	243	373	357	249	309	409	314	565	730	484	740	900	701	703	726	494
XLOC_000427	275	5	3	11	5	0	5	4	4	9	2	1	4	0	4	2	4	1	3	5	1	1	7	6	3	3	10	4	5	9	6	2	5	2	5	3	1	3	3	2	7	2	2	15	5	1	3	5	1
XLOC_000428	1053	13	20	25	22	23	6	14	23	19	18	6	4	9	15	15	5	11	8	10	11	3	22	15	4	15	18	13	14	18	15	13	8	3	7	12	4	6	5	12	13	22	14	47	9	20	15	15	15
XLOC_000429	37	0	1	1	0	0	0	0	0	0	0	0	0	0	0	0	0	1	0	0	0	2	2	2	0	2	2	1	0	0	0	0	0	1	0	1	0	1	1	1	0	0	0	4	1	3	1	0	0
XLOC_000430	415	3	2	2	3	0	4	0	1	6	1	1	3	3	2	0	0	1	0	1	1	10	8	7	5	5	9	12	16	2	5	9	9	9	11	12	4	15	5	7	1	4	8	4	4	1	4	3	2
XLOC_000431	115	1	0	2	3	1	1	1	1	0	0	1	1	0	2	2	1	1	2	0	0	2	4	2	0	1	4	1	2	6	1	4	4	1	1	1	1	4	0	2	1	1	2	2	0	0	0	0	2
XLOC_000432	13798	153	172	279	235	125	109	129	220	166	140	84	164	98	198	166	41	131	203	132	118	140	277	145	159	139	157	93	142	176	187	103	80	51	152	92	68	155	160	180	285	202	189	203	335	234	205	282	151
XLOC_000433	4575	40	62	107	82	52	55	37	89	75	55	28	44	29	80	56	29	61	70	57	35	59	108	65	95	72	58	65	59	66	55	33	22	41	50	45	36	54	61	83	65	61	44	76	112	46	83	78	34
XLOC_000434	1166	5	21	31	44	31	16	24	22	19	18	22	19	16	47	24	2	20	8	39	29	3	16	14	5	2	3	4	6	8	2	1	7	10	1	2	3	2	3	2	15	25	17	24	19	9	17	7	4
XLOC_000435	1805	14	32	25	61	32	21	18	23	25	26	16	24	18	34	13	0	16	21	16	15	16	11	40	20	13	27	13	11	31	1	35	22	29	11	9	17	10	29	12	42	49	10	40	4	9	49	4	23
XLOC_000436	55358	519	747	1052	825	507	449	395	808	847	638	464	721	476	1005	668	285	817	697	429	477	703	1365	768	912	742	863	546	739	782	639	603	465	456	693	536	432	510	722	580	677	767	608	841	1018	727	982	777	446
XLOC_000437	127	1	8	4	5	3	1	1	11	3	1	0	1	0	2	3	0	3	7	1	0	0	6	0	2	1	0	0	1	0	0	6	2	1	0	1	0	0	1	0	0	1	2	3	1	1	1	3	1
XLOC_000438	426	2	3	4	1	2	4	0	6	9	4	0	3	3	2	2	3	8	6	7	0	6	15	12	12	11	6	8	7	5	7	2	5	7	7	7	1	1	6	10	5	5	9	10	7	5	6	8	7
XLOC_000439	1126	0	2	30	4	10	4	2	2	10	9	0	1	1	29	6	4	19	30	10	9	9	43	40	28	19	17	14	23	38	14	14	3	3	5	25	12	6	37	16	3	13	20	25	12	16	19	12	4
XLOC_000440	5	0	0	0	0	1	0	0	0	0	0	0	0	0	0	0	0	0	0	0	0	0	0	0	0	0	0	0	0	1	0	0	0	0	0	0	0	0	0	0	0	0	0	0	0	0	0	1	0
XLOC_000441	1179	7	12	48	8	12	4	1	12	25	58	1	29	8	32	12	5	11	23	7	21	8	12	14	13	8	12	8	9	11	33	8	2	1	3	2	0	3	2	1	10	5	12	8	9	9	11	10	10
XLOC_000442	2551	47	58	100	51	61	34	28	52	86	60	40	35	23	60	50	31	59	38	24	25	20	35	43	35	35	32	16	13	23	23	11	6	13	14	15	16	15	10	15	22	30	14	51	57	28	44	20	19
XLOC_000443	7646	104	128	141	128	126	134	74	103	191	83	96	89	58	140	118	60	112	116	72	66	93	169	138	105	100	139	63	85	79	55	55	52	87	81	84	73	52	60	57	72	114	90	150	116	89	105	64	60
XLOC_000444	8099	81	188	530	130	131	111	71	205	280	247	92	123	110	187	132	74	161	147	56	114	38	63	43	114	37	42	18	45	36	129	36	13	24	14	22	9	20	17	16	70	57	80	109	148	101	179	122	89
XLOC_000445	29590	302	430	1134	485	361	356	194	442	674	408	218	313	228	497	318	159	421	298	225	187	399	661	465	365	333	444	287	371	412	274	331	209	281	326	262	207	232	250	216	647	532	353	531	613	341	513	413	248
XLOC_000446	18168	232	261	471	357	217	269	172	427	450	292	123	136	129	264	186	100	185	208	98	81	199	418	274	253	265	294	193	214	255	301	169	131	114	201	162	101	170	163	162	326	287	225	316	331	256	314	316	202
XLOC_000447	261	0	7	70	2	8	1	0	8	40	24	0	0	1	1	0	1	0	0	0	0	0	2	2	1	1	2	1	1	2	2	6	4	1	1	1	0	0	0	0	0	0	2	1	3	2	3	0	0
XLOC_000448	20393	243	357	297	332	224	120	187	248	359	243	228	285	270	498	232	168	263	344	160	130	254	388	239	221	267	291	111	206	196	191	212	149	154	187	175	130	148	191	157	242	293	214	297	413	343	385	407	218
XLOC_000449	18444	152	187	179	247	170	113	184	283	170	173	142	216	197	399	254	74	195	308	138	151	163	247	132	160	200	201	111	161	252	191	173	172	141	273	219	89	202	281	214	225	258	228	280	291	235	278	280	164
XLOC_000450	25683	248	461	497	337	226	399	378	374	773	700	374	124	308	357	326	198	503	360	325	199	308	861	565	329	370	516	357	338	430	342	184	128	138	195	149	146	166	258	152	228	402	336	554	605	387	379	306	310
XLOC_000451	25	0	0	0	0	0	0	1	0	0	0	0	0	0	0	0	0	0	0	0	0	0	0	1	0	0	3	0	0	0	0	0	0	0	0	0	0	0	1	0	0	0	0	1	1	0	1	1	1
XLOC_000452	776	5	10	21	9	14	2	4	9	11	20	5	4	3	8	5	1	3	5	2	5	10	18	11	13	10	26	4	19	26	15	13	10	11	9	5	4	7	17	3	12	4	11	15	15	9	19	9	5
XLOC_000453	8373	149	155	126	179	80	116	105	139	141	127	174	185	134	250	167	82	236	153	117	95	34	67	46	61	67	83	27	30	49	54	87	49	63	89	80	49	59	60	74	86	92	87	95	80	68	39	62	54
XLOC_000454	92107	1760	1752	2319	2363	1208	1081	1406	1799	2162	2264	1862	1770	1828	3270	1922	1038	2370	2859	970	960	265	302	270	301	428	610	231	270	307	684	545	300	417	601	343	263	408	506	466	1032	949	829	1206	976	746	876	1232	774
XLOC_000455	8	0	0	2	0	0	0	0	0	0	0	0	0	0	0	0	0	0	0	0	0	0	1	1	0	0	0	0	0	0	1	0	0	0	0	0	0	0	0	0	0	0	0	0	0	0	2	0	0
XLOC_000456	1213	1	19	39	21	8	6	11	16	20	20	8	10	11	24	24	13	8	24	12	6	10	12	17	17	17	15	4	2	17	7	24	20	15	32	24	3	12	14	7	6	5	16	20	8	8	16	12	5
XLOC_000457	239	3	6	12	2	1	3	2	4	2	2	2	0	6	6	4	4	2	6	1	2	2	1	3	5	2	4	2	2	5	1	5	2	1	3	3	1	1	1	5	0	1	8	2	0	0	2	1	1
XLOC_000458	132836	1573	2069	4208	2535	1501	1212	640	1638	2519	1590	841	1457	1374	2389	1768	641	1594	1303	793	735	1237	2345	2159	1433	2013	1480	1463	1111	2095	1324	2114	1492	1475	1997	1472	1024	1328	1319	1240	1543	2261	1949	3043	1936	1332	1472	1521	1290
XLOC_000459	3102	33	36	115	50	37	34	34	38	93	53	13	15	16	30	21	10	9	26	16	8	37	92	58	18	26	74	61	35	84	66	30	30	41	71	29	57	27	14	29	29	49	39	141	47	53	48	38	17
XLOC_000460	3917	41	106	98	68	96	52	54	58	97	87	33	79	29	117	102	17	80	70	73	40	32	51	50	28	37	55	33	26	55	29	43	18	13	24	24	12	13	26	21	43	53	22	66	48	49	45	57	23
XLOC_000461	43	0	0	4	1	0	0	0	1	7	1	0	0	0	1	3	1	2	2	0	0	0	1	0	0	0	1	0	1	0	0	0	0	0	0	1	0	0	0	0	0	0	0	1	0	1	0	0	0
XLOC_000462	51453	446	575	824	723	368	392	289	643	593	462	327	393	349	590	380	163	425	388	236	273	651	1257	650	759	934	919	554	760	987	876	625	519	431	742	578	266	573	702	697	820	884	655	726	1022	844	828	832	552
XLOC_000463	5720	34	115	106	88	69	62	27	78	111	63	40	36	36	45	48	23	55	48	29	25	101	209	149	144	105	138	90	100	106	91	87	70	67	55	52	69	67	70	61	85	109	69	99	125	77	83	73	58
XLOC_000464	14327	127	167	281	235	122	100	98	235	206	157	139	218	160	355	195	73	201	261	119	139	155	281	152	165	192	209	106	152	206	205	173	147	99	195	177	84	149	206	153	164	191	141	233	189	192	214	180	100
XLOC_000465	25785	255	373	459	406	214	242	182	380	476	294	227	294	230	342	280	150	320	305	205	220	388	744	436	505	356	492	231	342	350	332	265	228	215	309	236	223	207	271	239	435	446	338	437	552	355	522	331	179
XLOC_000466	32391	312	821	714	479	366	288	219	578	525	257	397	337	273	401	328	169	361	374	240	187	376	774	503	496	464	464	292	420	392	373	354	251	265	397	221	210	231	261	279	642	666	430	756	798	481	736	533	261
XLOC_000467	559	2	6	13	11	7	3	6	7	11	7	1	7	5	7	5	0	6	4	2	0	11	5	8	2	8	21	4	2	13	6	8	11	5	14	5	2	5	8	5	8	8	7	23	5	12	8	9	4
XLOC_000468	11	1	0	0	0	0	0	0	0	0	0	0	0	0	0	0	0	0	0	0	0	0	0	0	0	0	1	0	0	0	0	0	0	0	0	0	1	0	0	0	0	0	0	1	1	0	0	0	0
XLOC_000469	50	0	1	0	0	0	0	1	1	0	0	0	1	0	1	0	0	1	1	0	0	1	5	2	1	0	3	2	2	1	1	1	0	1	0	1	1	0	0	0	0	1	0	0	1	1	1	1	0
XLOC_000470	4539	26	125	166	77	79	65	70	108	142	93	50	76	39	84	41	18	65	25	22	33	37	56	54	60	50	102	31	26	87	128	34	18	28	40	21	12	14	17	20	80	53	48	70	97	72	45	59	30
XLOC_000472	155	0	3	15	2	1	2	2	3	29	6	1	6	0	1	6	0	4	1	1	0	0	0	0	0	2	1	0	2	2	0	1	0	0	1	1	0	1	1	1	3	2	2	3	0	5	2	2	1
XLOC_000473	3350	21	54	31	59	33	21	18	46	56	35	28	17	36	64	47	22	45	54	13	30	59	108	89	84	58	56	32	34	65	68	43	41	57	45	53	45	36	43	22	37	53	39	59	53	34	34	31	21
XLOC_000474	39212	375	523	603	528	361	275	237	504	577	376	303	558	385	711	463	207	542	578	280	386	527	996	592	639	542	510	378	470	523	520	429	391	310	479	398	325	381	465	366	525	602	480	678	696	612	644	479	368
XLOC_000475	11798	58	75	449	166	100	106	68	160	230	219	33	118	59	142	85	53	72	110	57	39	144	184	157	79	107	456	76	120	235	150	149	137	150	205	161	64	89	146	94	196	132	150	264	178	251	193	187	67
XLOC_000476	10	0	2	0	0	0	0	0	0	0	0	0	0	0	0	0	0	0	0	0	0	1	1	0	0	0	0	0	0	0	0	0	0	0	0	0	0	0	1	1	0	0	0	0	0	0	0	0	0
XLOC_000477	118	1	0	0	0	0	0	0	0	0	0	0	0	1	0	1	0	0	0	0	1	2	1	4	0	2	14	2	1	1	3	3	4	1	1	1	0	2	1	3	5	0	1	0	1	1	1	0	0
XLOC_000478	473	11	15	8	9	10	8	5	21	13	27	13	8	7	8	3	8	7	12	7	0	0	6	4	2	3	6	1	1	1	0	1	1	1	2	1	2	1	3	3	8	9	0	8	9	11	6	5	5
XLOC_000479	88353	654	1345	1133	1023	1028	598	533	733	1478	730	883	1070	960	1566	1127	728	1379	1158	648	661	1193	2206	1216	1405	1326	1521	1016	1015	1248	985	1454	1216	1066	1278	1140	961	992	1248	1020	994	1310	926	1383	1534	1027	1486	1303	622
XLOC_000480	32565	256	390	405	430	270	210	250	553	428	299	318	346	410	671	476	218	399	497	205	307	499	853	437	502	447	481	334	442	515	485	377	339	356	448	434	311	319	410	238	337	496	402	509	523	379	488	351	297
XLOC_000481	12222	84	220	279	152	95	120	75	143	184	174	99	135	93	166	123	80	131	142	100	75	226	413	228	252	197	291	127	170	202	184	114	73	101	147	115	117	102	110	93	161	257	152	277	247	182	202	197	124
XLOC_000482	11	0	0	1	0	0	0	0	0	0	0	0	0	0	0	0	0	0	0	0	0	0	0	0	1	0	3	0	2	1	0	0	0	0	0	0	0	0	0	0	1	0	0	0	0	0	0	0	0
XLOC_000483	83	1	1	3	4	3	1	2	0	4	0	5	4	2	8	2	1	3	3	3	2	0	0	0	0	0	0	0	0	0	0	0	0	0	0	0	0	0	0	0	0	1	0	1	0	0	0	0	0
XLOC_000484	16	0	0	0	1	0	0	0	1	0	1	0	0	0	2	0	0	1	0	0	0	0	0	2	0	0	0	0	0	0	0	0	1	0	0	0	0	0	0	0	0	0	0	0	0	0	0	0	0
XLOC_000485	2723	14	37	51	41	34	14	19	63	29	28	10	21	15	40	23	13	31	36	6	22	35	36	43	47	29	31	26	43	80	36	69	44	23	32	24	19	27	48	27	24	43	38	74	16	24	50	26	14
XLOC_000487	2197	22	21	127	26	21	21	11	25	46	43	4	9	15	28	19	4	12	15	6	6	29	37	55	24	15	37	29	30	63	30	46	14	15	20	25	19	14	22	15	39	27	39	37	18	20	49	32	33
XLOC_000488	299	1	5	0	5	4	1	1	5	2	1	4	4	0	5	2	3	3	2	2	0	1	8	11	1	0	0	2	2	2	8	4	2	6	4	4	9	3	3	3	2	5	6	6	2	2	2	3	2
XLOC_000489	16726	193	253	206	313	158	127	152	217	170	163	305	197	223	476	330	106	180	217	114	147	101	235	107	113	156	85	111	118	122	144	316	306	214	320	212	143	189	228	186	221	246	182	212	213	158	189	205	137
XLOC_000490	13848	277	303	272	369	176	218	233	374	151	161	237	176	170	486	275	86	281	358	140	115	47	123	88	64	92	53	47	55	141	80	97	89	91	166	119	70	124	129	112	211	353	162	188	173	184	89	181	138
XLOC_000491	5056	113	124	216	161	147	132	68	106	93	112	137	83	89	210	98	82	115	109	28	37	2	11	6	4	15	8	5	5	8	7	2	15	19	21	18	11	16	27	17	61	176	48	54	192	125	43	68	34
XLOC_000492	10407	175	208	215	287	133	149	84	151	206	131	133	163	132	282	162	73	123	134	72	88	73	166	80	69	98	141	62	73	108	85	74	72	65	80	68	38	48	87	80	197	191	135	151	217	171	156	191	89
XLOC_000493	24534	167	338	293	386	140	175	198	310	246	313	308	412	252	702	487	289	635	714	248	328	204	405	223	195	230	260	204	210	262	184	238	200	246	323	296	167	236	264	213	184	277	210	359	238	191	232	196	128
XLOC_000494	380	1	7	7	8	3	1	0	27	6	6	1	5	1	8	2	2	5	4	1	4	1	2	4	3	3	0	1	2	5	2	5	2	4	4	5	2	1	3	6	2	11	5	22	3	4	9	6	5
XLOC_000495	67	0	1	0	0	0	0	0	0	1	0	0	0	0	0	0	0	0	0	0	0	4	0	4	4	1	3	0	2	2	1	0	1	1	5	1	2	1	2	1	1	0	0	2	0	0	1	0	0
XLOC_000496	58	1	1	2	2	1	1	1	0	3	3	1	3	1	0	2	0	2	0	0	0	0	0	1	0	0	0	0	0	0	0	0	0	0	0	0	0	0	0	0	3	1	2	4	0	1	0	1	0
XLOC_000497	483	0	1	0	2	2	0	1	1	0	1	0	0	0	1	2	0	2	2	0	0	22	18	14	7	11	22	11	6	10	11	7	2	13	13	9	12	8	4	7	5	5	4	7	9	7	10	4	3
XLOC_000498	102	0	2	0	1	1	0	2	2	1	0	0	0	0	0	0	0	0	2	0	0	4	7	2	3	3	3	0	0	1	2	0	1	1	0	0	2	1	5	0	0	3	0	3	2	0	0	1	1
XLOC_000499	33	0	2	0	0	1	0	0	0	0	0	0	0	0	1	0	0	0	2	0	0	0	2	0	0	1	0	0	1	0	0	0	0	0	1	2	0	0	1	0	0	0	1	0	0	2	0	0	0
XLOC_000500	422	9	19	13	6	10	3	5	20	3	17	2	5	6	10	9	4	6	19	2	2	3	1	2	2	2	0	0	1	3	2	2	2	1	1	1	3	1	2	1	7	7	8	12	10	2	10	5	3
XLOC_000501	150	1	1	1	1	3	0	1	0	2	0	2	1	2	1	1	0	0	3	0	1	3	3	2	4	1	2	1	1	1	1	0	1	1	1	0	5	2	1	2	0	2	0	6	3	3	2	1	1
XLOC_000502	595	3	14	3	5	4	3	2	8	9	3	5	1	4	0	4	2	4	5	1	13	4	15	9	13	8	4	5	4	12	19	9	11	3	4	4	5	9	9	4	6	15	7	11	10	3	5	10	4
XLOC_000503	50	0	0	0	1	1	0	1	0	0	2	0	0	0	4	1	1	0	0	0	1	0	4	0	0	0	0	1	0	0	1	1	0	1	0	0	0	0	1	2	0	0	2	0	0	0	0	1	0
XLOC_000504	291	0	26	6	11	8	26	6	19	14	8	2	2	2	0	2	3	3	9	0	3	0	0	0	0	0	0	0	0	0	0	0	0	0	0	1	0	0	1	0	2	2	2	12	4	1	0	0	1
XLOC_000505	473	5	9	3	5	5	0	2	4	5	3	6	0	2	3	3	3	4	3	0	2	6	14	10	18	15	2	4	4	4	16	6	7	5	5	8	3	7	10	3	3	10	7	6	10	5	8	11	2
XLOC_000506	13	0	1	0	0	0	0	0	0	1	0	0	0	0	0	1	2	0	0	0	0	0	0	0	0	0	0	0	0	1	0	0	0	0	0	0	0	0	0	0	1	0	0	1	0	1	0	0	0
XLOC_000507	1	0	0	0	0	0	0	0	0	0	0	0	0	0	0	0	0	0	0	0	0	0	0	0	0	0	0	0	0	0	0	0	0	0	0	0	0	0	0	0	0	0	0	0	0	0	0	0	0
XLOC_000508	18	0	0	0	0	0	0	0	1	0	0	0	0	0	0	1	0	0	0	0	0	0	0	0	0	1	0	0	0	1	0	0	0	0	0	0	0	0	0	0	0	1	1	1	1	1	0	0	0
XLOC_000509	6890	53	94	116	75	65	72	38	60	109	67	54	42	16	57	67	32	71	48	42	43	175	247	216	157	128	144	79	128	138	64	158	81	140	114	76	148	58	66	65	86	89	76	143	123	68	135	60	45
XLOC_000510	29429	304	381	500	456	225	295	292	452	451	403	295	445	322	625	410	184	487	586	344	350	216	449	250	313	276	279	199	288	358	297	265	250	181	351	231	163	256	362	309	408	449	352	429	543	442	459	470	255
XLOC_000511	1087	2	9	35	8	12	2	2	31	24	76	1	4	3	1	3	1	8	3	1	1	15	18	16	20	19	60	11	20	28	28	4	0	0	0	2	3	1	4	1	20	24	20	39	53	39	28	31	16
XLOC_000512	383	1	0	15	2	2	2	4	11	9	29	0	0	1	0	0	2	1	2	1	0	7	15	6	5	7	24	12	9	4	12	1	0	0	0	1	0	0	1	1	5	4	9	13	13	13	8	14	8
XLOC_000513	569	4	5	4	6	4	4	3	12	5	9	2	0	2	4	2	1	4	2	2	1	4	9	6	4	7	5	6	11	19	13	8	8	5	9	11	5	7	5	6	7	7	7	22	5	9	15	13	4
XLOC_000514	200	1	1	7	6	2	3	0	4	3	2	1	0	0	1	0	0	2	4	0	4	1	6	4	2	4	4	1	4	4	1	2	2	1	1	8	2	5	1	0	0	1	3	4	1	3	4	1	1
XLOC_000515	113	0	1	3	1	1	0	1	2	5	1	1	0	1	1	1	1	1	0	1	0	2	2	4	3	1	1	2	1	0	0	2	2	1	0	0	3	1	2	0	0	4	1	3	1	1	2	3	1
XLOC_000516	9585	68	166	116	113	78	52	71	137	93	73	82	85	70	151	148	34	85	77	75	66	75	165	108	88	116	74	75	101	154	96	112	103	102	154	106	68	103	164	112	121	273	124	212	125	113	97	132	103
XLOC_000517	419	1	2	8	7	3	3	4	6	10	2	5	3	4	18	0	2	9	14	2	9	12	3	3	6	3	5	0	5	3	1	0	0	5	1	5	2	4	3	3	9	5	2	12	8	6	8	5	4
XLOC_000518	74	5	2	0	7	1	0	7	0	2	1	1	2	1	1	0	0	5	0	0	0	0	0	0	0	0	0	0	0	0	0	0	0	0	0	0	0	0	0	1	1	0	1	0	2	0	1	0	2
XLOC_000519	289	4	4	3	6	4	4	6	5	7	4	5	6	8	11	1	3	2	17	7	8	1	2	4	0	1	1	0	0	0	1	1	0	3	1	2	0	0	1	3	4	6	4	6	6	2	1	4	2
XLOC_000520	159	0	1	2	1	1	0	0	2	1	0	0	2	0	1	0	2	0	2	0	0	3	8	5	0	5	5	5	7	4	2	9	2	2	3	0	4	2	4	2	3	4	1	2	1	4	10	0	0
XLOC_000521	456	9	17	12	13	3	1	14	4	9	9	14	3	7	11	10	8	39	12	5	9	2	1	1	1	2	3	1	5	0	2	5	3	1	3	3	1	0	3	1	6	6	2	4	3	1	2	3	4
XLOC_000522	26754	268	388	484	470	246	226	206	447	399	311	282	370	373	587	401	222	396	525	252	296	274	494	274	321	332	312	218	293	336	274	290	246	211	304	244	221	251	333	269	352	414	326	445	459	305	454	342	239
XLOC_000523	1972	10	26	10	25	16	8	18	23	26	10	12	12	13	18	11	6	9	16	3	6	60	42	31	45	31	15	27	31	22	48	42	40	42	45	20	18	25	17	22	8	28	12	36	45	25	16	39	15
XLOC_000524	45040	504	739	1096	782	495	406	424	761	753	769	461	633	480	935	679	270	721	709	414	385	333	660	407	365	436	468	261	407	508	482	291	232	191	409	306	162	291	392	365	690	653	612	791	942	690	821	797	390
XLOC_000525	211	3	3	4	1	4	0	0	2	3	3	1	2	1	2	0	1	0	2	0	1	1	10	8	4	9	7	2	6	9	1	9	5	0	2	3	3	2	3	1	4	1	2	3	6	2	5	3	1
XLOC_000526	6236	45	37	218	71	44	49	21	42	121	66	8	13	6	32	10	7	15	4	9	3	111	432	146	98	133	316	132	94	190	111	53	35	22	36	30	40	24	32	29	118	92	91	349	84	146	119	111	52
XLOC_000527	255	1	3	3	4	3	0	0	3	4	3	0	2	3	0	0	2	1	4	0	1	4	4	4	4	4	2	3	3	8	3	4	6	2	5	5	5	3	3	4	1	4	3	5	6	2	2	3	7
XLOC_000528	635	0	7	11	10	0	0	1	6	7	6	0	5	0	4	3	1	1	5	3	1	23	17	23	43	20	19	20	10	15	19	3	14	14	12	16	6	2	14	6	7	4	10	9	17	3	13	1	6
XLOC_000529	1615	4	24	12	18	7	6	6	9	15	7	12	9	6	12	17	2	7	9	8	3	72	58	71	60	50	41	34	49	36	34	9	16	24	31	21	6	12	15	11	12	49	8	47	45	17	36	12	28
XLOC_000530	23102	247	470	540	490	299	286	231	410	413	226	351	360	298	484	414	188	462	373	255	234	149	340	216	221	238	242	153	214	237	211	223	197	192	238	177	161	175	203	192	318	365	261	378	439	264	363	267	157
XLOC_000531	373	4	3	4	11	4	4	3	5	7	2	3	6	8	20	1	1	4	5	1	14	11	3	2	7	3	3	1	5	1	2	2	0	3	3	1	0	2	1	2	7	4	2	7	5	4	3	2	3
XLOC_000532	29435	386	339	89	387	284	98	274	171	303	181	737	294	500	1369	505	203	511	429	313	281	427	595	304	288	413	271	170	207	289	326	413	294	179	289	338	188	250	333	240	178	307	282	248	381	280	203	415	240
XLOC_000533	254	0	5	4	7	0	4	1	1	10	2	0	1	2	3	1	0	1	1	4	4	0	8	7	7	7	2	3	5	3	0	1	1	1	1	2	4	0	0	0	16	1	8	6	6	1	16	11	2
XLOC_000534	100	3	5	2	3	1	3	2	1	1	1	0	0	0	3	1	0	0	2	0	0	1	5	2	1	0	1	1	1	0	0	2	1	1	0	0	2	0	1	1	2	4	0	2	1	2	2	3	1
XLOC_000535	8	0	0	0	0	0	0	0	0	0	0	0	0	0	0	0	0	0	1	0	0	0	0	0	0	0	0	0	0	0	0	0	0	0	0	0	0	0	0	0	0	1	0	0	1	0	0	0	1
XLOC_000536	46	0	0	1	0	1	1	1	0	0	0	1	0	0	0	0	1	0	1	0	1	1	1	0	1	1	0	0	3	0	1	0	2	2	0	0	0	0	1	0	0	0	0	1	1	2	2	1	0
XLOC_000537	635	9	4	5	10	4	3	6	11	5	11	2	15	4	12	9	2	13	11	4	4	15	17	16	17	11	11	6	12	9	14	3	4	9	12	8	7	8	5	1	3	4	5	11	8	6	1	12	9
XLOC_000538	3	0	0	0	0	0	0	0	0	0	0	1	0	0	0	0	0	0	1	0	0	0	0	0	0	0	0	0	0	0	0	0	0	0	0	0	0	0	0	0	0	0	0	0	0	0	0	0	0
XLOC_000539	80	0	1	0	1	0	0	1	3	1	3	0	1	0	0	1	0	0	0	0	0	0	4	1	2	2	1	0	2	2	1	0	2	2	1	2	2	2	0	1	1	1	0	3	0	1	2	0	1
XLOC_000540	20	0	1	0	0	0	0	0	0	1	1	0	0	0	0	0	0	0	1	0	0	0	0	0	0	0	0	0	0	0	0	1	0	0	1	2	0	0	1	0	0	0	1	0	0	0	1	0	0
XLOC_000541	170	0	3	3	1	1	5	0	9	0	2	1	0	1	1	1	0	1	1	0	0	0	6	1	4	2	0	1	3	1	3	1	5	3	5	10	1	6	1	1	0	0	1	1	2	2	0	3	3
XLOC_000542	10794	51	97	62	118	70	32	53	117	69	51	58	75	65	121	47	14	38	72	10	35	355	218	115	142	207	91	73	106	149	273	260	239	125	301	114	49	132	116	140	82	156	128	166	194	141	112	174	103
XLOC_000543	2884	14	16	16	23	16	13	9	14	26	19	4	5	10	17	14	9	14	17	3	1	65	71	57	69	57	42	34	35	50	68	72	50	67	83	111	67	69	65	26	25	39	14	28	52	32	29	30	24
XLOC_000544	10148	137	120	108	156	81	75	92	130	135	57	48	53	128	215	106	42	95	98	66	32	124	176	83	96	138	96	92	99	100	128	96	94	91	214	169	68	110	137	74	166	151	116	179	194	141	158	142	88
XLOC_000545	223	0	5	1	3	2	0	3	0	9	4	0	2	7	7	4	5	6	0	1	0	1	12	6	5	6	0	6	5	2	1	3	0	7	4	9	0	5	2	1	2	2	0	1	0	2	5	3	1
XLOC_000546	16617	282	342	250	467	248	228	236	353	320	218	242	47	221	396	211	203	198	178	44	40	207	245	225	194	250	180	183	79	161	176	156	196	197	316	189	109	115	142	101	133	362	253	339	421	193	208	283	179
XLOC_000547	421	1	2	8	4	3	3	0	19	9	3	1	3	3	2	2	1	2	6	0	1	9	13	21	9	5	24	5	19	10	8	27	5	13	3	8	8	1	2	1	7	1	3	8	4	7	3	3	4
XLOC_000548	249	2	4	3	0	0	4	3	10	4	3	0	5	0	0	1	3	1	6	2	1	1	6	4	1	4	3	2	1	2	3	20	3	9	4	4	4	1	3	3	3	2	2	3	3	1	6	8	3
XLOC_000549	453	2	6	7	3	13	5	4	26	15	6	0	3	2	4	1	1	5	3	2	0	3	13	13	4	1	5	2	11	11	4	20	2	6	4	7	1	0	5	5	4	6	5	13	8	5	9	3	3
XLOC_000550	9627	135	192	235	251	113	245	125	216	177	131	128	59	83	186	116	86	145	99	58	47	129	243	185	152	166	206	101	104	126	113	123	63	70	84	68	74	59	73	48	145	143	127	185	133	144	90	116	77
XLOC_000551	3819	53	47	72	52	37	19	38	51	63	50	44	43	40	91	51	28	54	67	32	36	21	42	25	17	30	45	12	24	56	33	26	28	10	30	24	7	16	47	39	73	59	53	62	72	65	66	76	34
XLOC_000552	11689	46	105	253	120	100	86	34	159	264	178	78	139	94	162	102	56	88	112	54	68	259	311	290	226	185	142	133	139	200	131	324	215	229	129	186	155	85	106	60	123	104	134	168	151	98	161	113	61
XLOC_000553	1533	32	55	17	16	16	16	20	19	14	18	33	11	33	103	47	24	30	46	8	13	8	26	15	13	14	24	9	10	8	9	9	4	9	11	10	12	9	5	2	12	8	16	27	7	8	11	10	5
XLOC_000554	15	0	0	2	1	1	0	0	0	1	0	0	0	0	0	0	0	0	0	1	0	0	0	0	0	0	0	0	1	0	0	0	0	1	0	0	0	1	0	0	0	0	0	0	0	0	0	0	0
XLOC_000555	946	18	24	41	26	28	27	8	36	50	15	7	17	14	22	30	6	12	24	8	12	1	0	0	3	1	0	0	1	0	2	1	0	1	1	1	0	2	0	0	23	8	18	20	12	23	22	3	4
XLOC_000556	73	0	0	0	0	0	0	0	0	0	0	0	0	0	0	0	0	0	0	0	0	0	0	2	4	2	0	0	0	0	0	1	7	3	1	7	4	6	5	1	1	0	0	0	0	1	0	0	0
XLOC_000557	40954	351	508	886	594	365	407	319	532	587	474	451	506	390	857	476	285	597	554	409	392	419	956	558	493	539	687	418	471	582	456	494	401	377	554	438	329	411	447	446	585	544	381	706	650	527	624	466	300
XLOC_000558	2707	17	33	108	22	41	37	11	47	56	53	12	28	13	41	25	10	14	31	21	15	34	91	104	47	47	84	42	52	76	52	18	15	19	21	9	16	17	18	10	29	37	36	50	37	27	50	32	19
XLOC_000559	29	0	0	0	0	0	0	0	0	1	0	0	0	0	0	0	0	1	0	0	0	1	2	0	0	0	0	1	0	0	1	1	0	0	1	2	1	1	0	1	0	0	0	0	0	0	0	0	0
XLOC_000560	7	0	0	0	0	0	0	0	0	0	0	0	0	0	0	0	0	0	0	0	0	0	0	1	0	0	0	0	0	0	0	0	0	0	0	0	0	0	0	0	0	0	0	0	1	0	0	0	0
XLOC_000561	1659	9	20	59	20	30	32	11	21	28	32	3	12	12	32	18	4	21	14	3	16	28	40	54	17	21	43	18	40	58	33	8	4	9	7	6	4	8	11	8	29	21	24	25	30	15	35	27	17
XLOC_000562	138	0	1	1	2	1	0	1	0	2	0	3	1	0	3	2	1	2	2	1	1	1	2	1	0	2	2	1	0	1	3	4	8	2	3	0	2	5	2	1	2	2	0	1	0	4	1	4	1
XLOC_000563	82	0	2	0	1	0	0	2	1	1	3	5	0	3	8	3	4	1	5	1	4	0	0	0	0	0	0	0	0	0	0	0	0	0	0	0	0	0	0	0	0	1	0	1	0	1	0	0	0
XLOC_000564	180	2	4	0	5	0	1	3	0	6	1	14	0	4	13	13	7	4	6	2	6	0	0	2	0	0	0	0	0	0	0	0	0	0	0	0	0	0	0	0	0	1	0	1	1	0	0	1	0
XLOC_000565	330	6	9	0	15	2	2	7	1	20	3	13	3	5	31	19	9	10	10	5	6	0	0	0	0	1	0	0	0	0	1	0	0	0	0	0	0	1	0	0	1	4	1	2	2	5	0	2	1
XLOC_000566	7384	57	108	121	75	59	38	50	102	121	70	69	89	69	150	83	39	98	106	60	60	93	162	120	131	95	84	64	68	108	85	74	78	56	73	84	69	79	82	44	95	129	74	120	145	85	111	131	76
XLOC_000567	70	0	0	0	2	0	0	1	2	0	1	0	0	1	0	2	0	1	0	0	0	1	1	2	2	2	0	1	0	2	2	0	0	0	1	0	0	1	0	1	0	0	1	0	0	2	5	0	1
XLOC_000568	544	4	15	48	10	4	7	1	13	21	27	2	0	2	1	3	1	1	0	0	2	1	1	9	5	12	16	3	7	4	1	10	1	3	5	2	1	2	7	0	8	4	9	17	5	15	7	5	3
XLOC_000569	711	9	27	4	31	2	9	14	10	9	6	11	18	9	22	19	7	36	33	4	13	2	2	1	0	3	2	1	2	3	2	5	4	9	5	3	1	3	3	2	5	8	1	6	2	1	3	2	3
XLOC_000570	23	0	1	1	0	0	0	0	0	0	1	0	0	0	0	2	0	1	0	0	0	0	0	1	0	0	0	0	0	1	0	0	0	0	1	0	0	1	0	0	0	0	0	0	0	0	0	1	1
XLOC_000571	108	0	2	0	1	0	1	2	2	2	1	1	2	2	4	2	0	1	1	0	0	3	4	0	2	3	1	2	1	6	0	1	2	2	3	3	2	3	3	1	0	4	0	1	1	3	4	0	1
XLOC_000572	4659	227	65	153	84	41	73	157	248	43	121	159	35	25	47	258	68	137	233	8	48	5	5	6	4	6	10	7	6	12	2	25	29	18	33	22	2	14	25	12	171	34	53	35	34	28	50	22	21
XLOC_000573	87117	1571	1962	619	3005	502	830	1042	2045	534	1400	1817	2057	1612	2817	1000	480	980	2022	217	539	171	226	114	149	191	119	167	120	406	206	1008	1875	681	1177	679	173	436	1045	926	618	1779	779	1204	631	1013	605	761	779
XLOC_000574	3593	33	74	64	55	47	30	24	53	90	57	17	41	20	24	20	10	43	22	15	14	45	107	51	55	48	75	31	61	70	65	44	23	11	21	33	8	18	28	25	68	100	53	85	91	63	100	66	56
XLOC_000575	19	0	0	0	0	0	0	1	0	1	0	0	0	0	0	0	0	0	0	0	0	3	1	0	0	0	0	0	0	0	0	3	0	0	0	0	1	0	0	0	0	0	0	0	0	0	0	1	0
XLOC_000576	109	0	0	0	0	0	0	0	0	0	0	0	0	0	0	0	0	0	0	0	0	1	1	1	0	5	2	1	0	1	2	6	5	0	1	3	1	1	3	0	0	1	1	1	1	1	5	0	1
XLOC_000577	27	0	0	0	0	0	0	0	0	0	0	0	0	0	0	0	0	0	0	0	0	0	0	2	4	2	2	0	0	0	0	0	1	1	1	1	0	2	1	0	0	0	1	0	0	0	0	0	0
XLOC_000578	64936	587	654	868	729	478	421	415	707	650	567	547	320	409	693	501	236	503	507	280	276	1103	1770	988	1319	1499	995	597	820	1121	1198	513	582	415	909	663	270	550	927	475	868	1213	1057	1174	1759	1203	1259	1379	873
XLOC_000579	4667	19	40	183	30	21	20	10	86	103	54	15	30	5	31	17	10	37	29	6	16	53	58	96	34	52	62	68	111	76	59	76	57	44	74	52	28	60	70	42	97	52	77	122	38	57	56	44	23
XLOC_000580	18505	224	318	410	349	190	224	185	313	350	237	217	252	188	337	246	135	245	269	200	179	179	400	253	215	200	236	176	188	237	167	172	123	145	201	174	169	152	199	171	299	329	208	340	312	237	291	254	147
XLOC_000581	273	1	6	5	4	6	2	3	7	4	2	2	0	3	4	3	1	3	6	0	1	6	5	4	3	7	2	4	5	3	8	9	0	3	0	5	1	2	1	6	6	8	5	8	3	5	5	3	4
XLOC_000582	33	1	0	1	0	0	0	0	0	1	0	0	0	0	0	0	0	0	1	0	0	1	0	0	2	0	0	0	0	2	1	1	0	1	0	2	1	0	1	0	0	0	0	0	0	1	0	0	0
XLOC_000583	347	3	6	5	15	5	3	2	2	2	4	4	3	1	4	8	2	2	6	0	4	7	17	3	4	6	2	4	5	6	5	1	0	2	2	1	2	2	1	2	11	9	5	5	7	5	3	6	4
XLOC_000584	43110	657	784	534	850	562	297	462	773	542	430	549	438	402	972	516	245	517	478	164	449	535	918	317	578	583	287	340	491	583	580	250	255	270	361	276	143	146	258	153	623	1050	722	1105	878	674	512	859	597
XLOC_000585	60	1	1	4	6	1	3	0	0	5	2	0	2	0	1	0	0	0	2	0	0	0	0	1	0	0	1	0	0	0	1	0	0	0	0	0	0	0	0	0	1	0	0	0	0	0	1	0	0
XLOC_000586	14959	204	229	325	266	155	135	142	251	199	197	169	239	157	324	191	64	211	265	133	171	149	280	128	137	123	140	121	149	189	166	86	69	86	129	133	58	78	141	138	219	252	174	255	273	236	295	237	129
XLOC_000587	1802	27	77	144	142	24	54	18	65	76	23	9	45	42	22	20	10	23	79	8	12	20	29	9	13	23	12	15	18	10	16	0	0	3	2	5	5	3	2	1	26	27	29	28	28	21	55	16	13
XLOC_000588	11720	147	169	193	153	99	128	121	203	278	196	57	48	139	205	194	93	185	154	116	46	95	388	186	149	162	160	157	145	168	196	46	32	78	154	111	102	93	111	93	158	245	180	239	273	177	171	190	135
XLOC_000589	4678	63	69	207	88	60	44	38	75	130	114	16	27	22	28	33	23	42	35	21	17	58	142	70	57	70	125	60	63	102	68	44	22	26	36	23	22	22	40	30	84	113	80	165	78	92	111	73	48
XLOC_000590	10010	189	124	60	142	68	31	106	123	48	52	125	67	120	329	158	82	211	164	51	62	102	111	118	49	72	85	74	52	169	139	191	165	92	207	149	35	63	158	68	63	248	100	316	86	96	46	55	70
XLOC_000591	1235	24	13	4	27	8	6	16	20	12	14	21	9	20	48	16	20	33	27	7	10	12	12	15	7	6	9	9	3	17	21	29	13	15	23	14	1	8	16	3	9	17	6	49	12	6	6	10	8
XLOC_000592	139945	1653	1688	1367	3245	927	1266	1179	2324	1411	998	2220	2106	1615	3245	2193	878	2472	2293	999	1156	1266	2520	1147	1445	2032	1444	894	1179	1828	1999	1287	1006	1017	2001	1089	515	1094	1524	1329	1536	2438	1865	1967	1624	1560	1201	1385	1031
XLOC_000593	83928	920	1400	1254	1695	809	818	632	1422	1201	832	1147	1303	1010	1595	1330	694	1445	1455	635	758	892	1589	884	973	1022	994	599	795	1024	1051	1048	769	791	1062	773	516	666	830	725	1038	1395	1026	1479	1203	847	1035	890	543
XLOC_000594	13390	106	151	231	123	140	88	27	192	212	125	21	108	115	78	89	45	58	118	26	29	449	1227	271	1071	702	184	436	311	361	228	75	25	38	53	81	87	27	96	62	99	113	144	210	115	147	143	229	85
XLOC_000595	7306	115	97	97	176	89	96	73	108	118	64	55	75	65	121	81	24	81	95	34	61	73	140	67	94	102	112	57	77	143	134	66	43	43	80	47	29	43	85	82	120	169	98	108	131	119	93	117	86
XLOC_000596	67	1	1	1	1	0	0	1	0	1	0	0	1	1	0	2	0	0	0	0	0	1	1	1	2	1	0	1	3	0	4	1	0	1	1	0	0	1	1	0	0	1	1	1	2	0	1	1	0
XLOC_000597	15477	126	434	434	315	159	222	136	282	254	361	151	280	190	368	308	169	375	334	137	131	126	214	190	154	95	160	83	136	129	85	85	106	148	145	125	119	70	166	106	196	224	176	229	198	181	268	90	86
XLOC_000598	77	0	3	5	3	1	1	0	3	1	3	2	2	3	1	1	0	0	0	0	3	0	0	0	0	0	0	0	0	0	0	0	0	0	0	0	0	0	0	0	1	2	1	4	4	3	5	1	2
XLOC_000599	148712	1288	2218	5391	2415	1838	1480	1118	2956	2964	3577	1506	2157	1500	2862	1594	1061	1761	2065	868	1134	1072	2854	1771	1440	1142	2231	1192	1522	2027	1835	1572	794	761	1296	957	728	795	1221	1006	2228	2323	1786	3424	2603	1877	2608	2308	1175
XLOC_000601	101	0	4	1	1	3	1	0	2	1	1	1	1	2	1	2	0	1	1	0	2	0	0	0	0	1	0	0	0	1	1	4	2	2	1	1	0	0	8	1	0	2	2	0	0	1	1	0	1
XLOC_000602	3626	1	3	20	6	22	3	0	86	9	18	0	5	1	3	2	2	20	23	1	1	67	76	110	75	84	137	60	67	216	107	142	72	44	56	58	31	44	53	43	54	29	38	65	60	57	108	50	11
XLOC_000603	30730	271	370	559	466	277	239	254	475	422	342	335	371	325	678	462	219	502	538	267	334	428	635	372	424	400	428	274	286	445	396	344	300	221	423	321	236	274	325	239	347	454	379	568	433	347	432	370	281
XLOC_000604	2965	44	39	140	73	36	31	9	26	70	34	9	11	5	15	14	3	9	7	7	5	25	83	40	16	33	113	55	35	72	35	11	15	4	8	11	6	10	6	17	56	51	36	214	26	59	70	61	22
XLOC_000605	79	0	1	1	1	0	0	1	0	3	0	0	0	1	1	1	0	0	0	1	0	1	1	1	4	2	0	1	2	0	4	1	0	2	2	1	1	2	4	1	1	2	0	1	0	2	1	1	2
XLOC_000606	322	1	0	1	1	1	1	1	1	0	2	0	1	0	1	4	1	1	3	1	1	23	16	9	9	19	18	11	18	6	13	9	7	9	4	8	2	2	14	2	0	3	0	4	4	4	2	2	1
XLOC_000607	34	0	0	1	0	0	0	0	1	0	1	0	0	0	1	2	0	0	0	0	0	1	2	1	0	4	0	0	0	1	1	2	1	0	0	1	1	0	1	0	0	0	0	0	1	0	1	0	0
XLOC_000609	1	0	0	0	0	0	0	0	0	0	0	0	0	0	0	0	0	0	0	1	0	0	0	0	0	0	0	0	0	0	0	0	0	0	0	0	0	0	0	0	0	0	0	0	0	0	0	0	0
XLOC_000610	5323	86	108	336	99	140	85	47	57	250	200	35	31	22	52	28	26	53	28	23	34	45	127	74	48	51	131	71	57	118	72	17	10	14	18	12	10	10	8	23	99	81	60	218	56	103	109	105	42
XLOC_000611	5	0	0	1	0	0	0	0	0	0	0	0	1	0	0	0	0	0	0	0	0	0	0	0	0	0	0	0	0	0	1	0	0	0	0	0	0	0	0	0	0	0	0	1	0	0	0	0	0
XLOC_000612	60	0	0	1	0	0	0	0	0	0	0	0	0	0	0	0	0	0	0	0	0	0	2	3	3	5	2	0	0	3	4	7	0	3	5	0	0	1	1	0	0	0	1	0	1	0	0	1	0
XLOC_000613	61696	501	771	1163	850	555	641	439	674	796	508	439	571	355	756	521	216	571	603	433	389	1234	2306	1197	1079	1340	1261	713	1049	958	952	600	381	451	750	614	494	686	612	550	1082	1129	1054	1002	1337	1148	1001	1059	474
XLOC_000614	120139	1980	2295	1548	2296	1251	1289	1131	1867	1588	1154	1133	1304	1170	2310	1366	568	1683	1937	689	1037	1215	2097	1057	1290	1484	1284	709	1160	1338	1668	1007	755	552	1119	872	445	847	1074	863	1804	2102	2045	2196	2506	2138	1899	2023	1385
XLOC_000615	3014	63	44	32	75	37	23	36	48	37	27	29	35	30	77	41	8	32	47	14	19	23	34	9	15	37	19	14	21	28	31	11	11	6	37	20	4	17	31	17	35	52	62	71	82	45	46	50	42
XLOC_000616	46	0	1	0	0	0	1	0	1	0	1	0	0	0	0	0	0	0	0	0	0	2	6	0	1	1	1	4	2	2	1	0	0	0	1	0	1	0	1	2	0	0	0	1	0	0	1	0	1
XLOC_000617	325	3	9	6	5	5	4	6	10	8	3	4	3	5	9	6	3	2	8	2	6	0	4	1	0	2	4	2	1	1	1	1	1	3	1	1	5	1	4	1	3	4	2	6	4	2	10	4	3
XLOC_000618	32480	1255	894	1748	1541	336	806	350	750	817	963	234	377	435	454	355	189	443	371	153	142	170	239	211	178	174	202	134	153	250	178	183	170	118	212	149	89	120	132	156	942	456	246	522	571	324	604	257	189
XLOC_000619	7	0	0	1	0	0	0	0	0	0	0	0	0	0	1	0	0	0	1	0	0	0	0	0	0	0	0	0	0	0	0	1	0	0	0	0	0	0	0	0	0	0	0	0	1	0	0	0	0
XLOC_000620	2246	30	63	119	133	27	40	15	67	57	22	14	57	69	38	15	12	25	94	11	8	38	59	16	19	24	15	28	30	14	27	14	8	7	7	6	27	5	10	17	24	33	36	45	40	25	66	34	14
XLOC_000621	431	2	4	0	1	0	0	0	1	2	0	0	0	0	5	0	0	1	1	0	0	11	14	1	0	5	4	9	0	3	2	19	17	49	45	19	46	10	15	24	3	4	0	4	2	0	0	0	1
XLOC_000622	22	0	0	0	1	0	0	1	0	1	1	0	0	0	2	0	0	0	0	0	1	0	0	0	0	0	0	0	0	0	0	0	0	0	0	0	0	0	0	0	0	2	0	3	0	0	0	0	0
XLOC_000623	28583	425	628	481	834	369	344	278	770	481	280	558	310	469	526	500	241	417	381	244	205	237	492	344	248	346	356	234	250	308	321	219	151	149	265	183	104	160	202	179	456	565	417	574	491	359	432	484	263
XLOC_000624	34951	498	540	882	629	386	279	297	503	447	442	379	425	483	1009	608	192	417	519	201	244	310	415	307	287	292	314	267	267	449	344	310	258	203	312	245	124	186	262	230	417	569	578	602	505	451	410	521	324
XLOC_000625	105	5	0	3	3	0	6	0	0	2	0	0	3	2	0	0	0	0	8	0	0	0	0	0	0	2	0	0	0	1	0	0	0	0	0	0	0	0	0	0	0	0	1	2	0	0	6	3	0
XLOC_000626	101	0	1	0	1	1	0	0	1	0	1	0	0	0	0	0	0	0	0	0	0	2	5	1	3	2	1	0	1	2	0	0	1	4	2	10	2	4	3	0	1	2	0	3	0	0	3	0	0
XLOC_000627	26	0	0	0	0	1	0	2	0	2	0	0	0	0	2	0	0	0	0	1	0	0	0	0	0	0	0	0	0	0	0	0	0	0	0	0	0	2	0	0	0	0	0	0	1	0	0	1	1
XLOC_000628	22	0	0	0	0	0	0	0	0	0	0	0	0	0	0	0	0	0	0	0	0	0	0	1	1	0	0	0	0	2	0	1	0	0	0	1	0	1	0	0	0	0	0	1	1	0	0	1	0
XLOC_000629	171	1	5	7	7	2	4	3	1	9	5	4	2	2	4	2	0	4	2	2	0	0	0	0	0	0	0	0	0	0	1	1	0	0	0	0	0	0	0	0	2	5	6	6	4	10	2	1	1
XLOC_000630	85	0	0	5	3	1	1	2	0	5	0	1	2	2	1	2	2	1	1	0	1	0	1	4	1	1	0	0	0	0	1	0	1	0	0	0	1	0	0	1	1	7	1	1	1	0	3	1	2
XLOC_000631	106	3	1	1	0	1	0	1	3	2	3	0	0	2	3	1	2	0	0	0	2	0	2	4	1	2	1	2	3	1	0	0	3	0	1	0	1	0	0	2	2	3	1	2	0	2	3	1	3
XLOC_000632	53	0	0	0	0	0	0	0	0	0	0	2	0	0	0	0	0	0	0	0	0	0	1	2	0	2	3	0	1	1	0	0	0	1	2	0	2	0	3	1	0	0	1	0	2	2	0	1	2
XLOC_000633	10	0	0	0	0	0	1	0	0	0	0	0	0	0	0	0	0	0	0	0	0	0	2	0	0	1	0	0	0	0	0	0	0	0	0	0	0	1	0	1	1	0	0	0	0	0	0	0	0
XLOC_000634	24	0	0	1	0	0	0	0	1	0	1	0	0	2	0	0	0	0	0	0	0	0	2	0	1	1	0	0	0	0	2	0	0	0	2	0	1	0	0	0	0	0	0	0	0	0	0	0	2
XLOC_000635	2	0	0	0	0	0	0	0	0	0	0	0	0	0	0	0	0	0	0	0	0	0	0	0	0	0	0	0	0	0	0	0	0	0	0	0	0	0	0	2	0	0	0	0	0	0	0	0	0
XLOC_000636	106	0	0	2	1	0	1	1	1	0	0	2	0	1	0	0	0	0	0	0	0	0	1	2	3	2	3	0	1	1	1	1	0	3	6	1	3	5	0	0	0	0	0	2	2	1	0	2	2
XLOC_000637	17	0	0	0	0	0	0	0	0	0	0	0	0	0	0	0	0	0	1	0	0	0	1	1	0	0	0	1	0	0	0	0	1	0	1	0	0	1	0	1	0	0	0	1	0	0	0	0	1
XLOC_000638	23	0	0	0	0	0	0	0	0	0	0	0	0	0	0	0	0	0	0	0	0	4	1	0	0	0	1	0	0	1	5	0	0	0	0	0	2	0	0	0	0	0	0	0	0	0	0	0	0
XLOC_000639	42	0	1	1	0	0	0	0	0	0	0	0	0	0	0	0	0	0	0	0	0	0	0	2	2	0	0	0	0	0	0	0	0	1	0	1	3	1	1	0	0	0	0	0	0	1	0	0	0
XLOC_000640	71	2	1	0	1	1	1	0	3	0	10	1	0	2	0	0	0	1	0	2	0	0	0	0	1	3	0	0	0	1	0	0	1	0	0	0	0	1	0	0	1	3	2	2	1	0	0	0	0
XLOC_000641	15	0	0	0	0	1	0	0	0	0	1	0	0	1	0	1	0	0	0	0	0	0	0	0	0	0	0	0	0	0	0	0	0	0	0	0	1	0	0	0	0	0	1	0	0	0	2	0	0
XLOC_000642	837	7	13	9	28	6	4	7	10	8	2	16	29	17	24	30	14	18	10	10	6	10	10	6	9	12	5	0	1	7	11	7	1	4	1	1	6	2	1	0	3	6	15	13	14	6	42	9	5
XLOC_000643	121	1	0	0	0	0	0	1	0	1	0	3	0	0	2	1	1	2	1	1	0	3	4	2	1	1	0	3	0	3	2	2	0	1	2	0	2	4	1	0	4	3	1	6	1	0	1	2	2
XLOC_000644	44	0	0	0	0	0	0	0	0	0	0	0	0	0	0	0	0	0	0	0	0	6	4	4	0	1	3	0	2	0	6	0	0	0	1	0	2	0	1	0	0	0	0	0	0	0	0	0	0
XLOC_000645	9	1	0	0	0	0	0	0	0	0	0	0	0	0	0	0	0	0	0	0	0	0	0	0	0	0	0	0	0	1	0	2	0	0	0	0	0	0	0	0	0	0	0	0	0	0	0	3	0
XLOC_000646	12	0	0	0	0	0	0	0	0	0	0	0	0	1	0	0	0	0	0	0	1	0	1	0	0	0	0	0	0	1	0	0	1	0	0	0	0	0	0	0	0	1	0	1	0	0	0	0	1
XLOC_000647	5038	110	113	216	122	86	90	27	118	161	102	45	31	36	81	78	39	63	62	51	33	81	114	84	69	65	70	59	58	62	46	46	17	36	39	31	41	25	26	44	86	110	68	60	125	66	112	52	58
XLOC_000648	769	8	12	32	3	11	11	1	10	15	17	4	6	1	2	6	1	2	6	2	6	16	20	26	9	13	10	11	14	20	9	7	8	8	4	6	11	3	5	5	16	9	12	16	17	14	22	11	8
XLOC_000649	16458	185	185	834	171	154	329	66	370	528	394	42	86	51	121	90	44	95	158	39	89	263	387	480	258	184	331	291	243	411	264	138	96	125	116	122	153	123	112	83	279	188	193	277	302	310	332	176	146
XLOC_000650	2189	26	37	55	29	26	19	19	28	45	27	23	28	13	38	23	11	22	26	16	12	40	45	39	35	25	42	13	27	47	26	25	6	26	25	23	18	20	30	24	28	37	35	52	34	19	31	32	21
XLOC_000651	2972	61	67	81	64	49	24	25	40	56	67	24	27	22	32	39	15	17	33	35	30	64	83	52	62	54	121	24	71	41	21	16	12	2	9	7	17	11	11	15	46	50	59	52	83	35	81	55	26
XLOC_000652	20562	251	177	716	325	145	259	65	305	202	164	23	71	41	83	185	21	153	102	153	46	501	1246	803	531	383	675	401	465	410	269	192	146	157	181	220	324	128	155	77	430	304	288	377	458	375	497	471	176
XLOC_000653	132927	3738	1309	1192	4230	749	1606	2327	3016	955	1349	4145	5418	2565	5773	2453	288	1456	2722	1395	1228	398	297	209	169	234	277	163	293	925	502	716	777	401	1616	1026	215	954	1574	1636	1836	2025	874	1167	1176	1818	629	1149	911
XLOC_000654	70347	2098	775	674	2247	415	850	1285	1678	683	770	2214	2907	1401	2895	1315	214	878	1441	900	646	216	197	127	124	151	150	91	152	501	306	550	462	257	863	619	154	593	887	943	831	1125	409	611	625	814	288	584	586
XLOC_000655	1768	23	28	11	45	14	22	21	42	9	21	34	18	28	43	19	7	12	24	5	8	24	7	9	4	8	5	3	8	15	14	40	24	23	24	15	18	10	20	14	12	27	20	34	6	17	16	16	14
XLOC_000656	3512	106	56	148	95	33	83	39	55	158	46	6	14	3	14	18	7	20	17	8	17	57	128	88	41	43	173	69	62	76	42	13	8	12	21	11	20	15	7	27	75	55	30	150	44	81	52	50	25
XLOC_000657	2856	42	44	65	45	35	31	13	25	53	28	30	29	15	34	40	19	57	43	25	24	58	63	51	52	50	43	21	52	43	20	33	19	36	35	25	37	15	29	20	53	45	22	59	54	28	49	32	19
XLOC_000658	1358	10	17	18	16	8	17	4	17	35	11	2	13	14	20	12	11	8	18	9	7	22	29	29	14	18	17	8	11	18	18	28	25	27	16	20	20	9	14	7	19	18	19	31	17	12	30	10	10
XLOC_000659	9	0	0	2	0	0	0	0	0	0	0	0	0	0	0	0	0	0	0	0	0	0	2	0	0	0	0	0	0	0	0	0	0	0	0	0	0	0	1	0	1	1	0	0	0	0	0	0	0
XLOC_000660	17693	156	182	347	265	160	173	155	238	268	197	117	175	166	265	245	101	236	301	146	169	272	530	276	293	245	272	190	261	265	196	230	148	153	191	209	194	165	191	125	257	261	167	294	250	226	309	226	138
XLOC_000661	1862	32	24	88	22	29	31	13	39	105	42	3	5	7	41	30	7	19	23	8	8	14	62	43	38	26	40	35	45	25	31	7	2	2	9	6	12	1	15	1	33	21	25	24	50	34	52	45	17
XLOC_000662	1490	30	11	57	6	13	16	9	33	67	39	7	6	7	32	22	3	30	13	6	5	18	40	41	34	27	31	28	28	26	21	3	2	3	1	10	6	9	14	1	28	20	17	25	41	24	36	30	14
XLOC_000663	1791	7	19	56	18	14	16	10	37	22	18	8	10	9	8	13	3	15	17	6	10	17	66	69	32	30	39	23	31	64	52	7	6	4	5	12	7	3	8	5	40	29	32	73	40	50	69	38	13
XLOC_000664	71	1	2	1	0	1	0	1	0	4	1	0	0	0	0	1	0	3	1	0	0	1	4	2	3	1	2	0	2	0	3	1	0	1	0	0	0	0	3	0	0	2	0	0	0	1	1	2	2
XLOC_000665	4903	40	79	103	48	48	27	31	62	88	75	50	74	69	80	68	47	67	67	36	43	53	117	59	84	68	68	44	76	65	65	68	39	40	63	38	29	31	48	33	66	62	64	66	91	61	76	53	30
XLOC_000666	670	10	22	1	20	4	9	9	25	9	9	21	14	13	27	5	2	4	14	1	4	2	3	1	2	2	1	1	7	0	1	12	13	14	13	14	8	8	10	7	10	18	5	9	2	6	0	4	2
XLOC_000667	12	0	0	0	0	0	0	0	0	0	0	0	0	0	0	0	0	0	0	0	0	0	0	0	0	0	0	0	1	1	2	0	0	1	0	0	0	1	0	0	0	0	0	0	0	0	0	0	0
XLOC_000668	1526	14	21	46	16	16	16	4	21	27	35	7	7	2	16	11	4	8	6	8	7	18	43	22	19	23	37	24	28	32	26	14	13	9	28	18	14	10	13	16	35	36	24	31	30	32	27	25	21
XLOC_000669	393	1	4	27	6	4	12	1	12	15	11	2	1	1	2	2	5	14	5	2	0	1	8	10	5	2	12	6	5	11	4	5	1	1	0	1	1	1	0	2	10	3	3	12	5	9	7	6	1
XLOC_000670	1872	25	11	18	38	11	9	19	26	11	6	12	24	29	45	20	6	20	38	14	22	9	29	11	21	18	14	13	17	17	22	12	20	10	25	24	14	27	36	28	16	25	20	18	35	21	17	20	17
XLOC_000671	2471	52	24	14	45	18	11	22	38	17	13	13	47	27	74	32	5	17	38	17	17	17	38	26	19	25	23	11	25	27	36	19	18	12	45	22	18	37	46	43	24	29	19	37	28	24	22	41	26
XLOC_000672	202	2	1	0	5	0	0	2	2	0	2	4	2	1	7	3	0	3	2	0	2	0	1	1	3	3	0	2	3	4	4	3	0	0	4	4	1	3	3	5	1	2	2	3	2	4	0	3	4
XLOC_000673	182	1	5	2	0	0	1	0	2	0	0	2	0	1	1	0	0	2	2	3	0	10	0	3	6	4	1	1	1	0	2	5	2	5	1	6	6	6	4	3	4	3	0	0	0	0	2	0	0
XLOC_000674	18115	214	392	588	520	223	264	144	361	375	198	242	141	185	274	221	93	243	232	123	149	208	454	276	235	252	259	135	220	218	198	122	111	126	176	151	129	107	151	140	344	397	193	374	371	271	295	228	162
XLOC_000675	54982	565	750	515	847	490	469	548	1009	738	497	847	542	669	1179	509	345	656	727	187	235	714	1301	710	561	536	778	554	591	990	595	709	712	549	841	575	238	306	346	281	1029	1173	742	1041	1029	806	879	826	536
XLOC_000676	5007	1	120	28	27	33	25	5	45	7	8	1	26	9	129	7	0	7	9	7	111	78	111	34	129	79	66	54	117	165	90	12	3	9	12	23	9	28	24	11	78	246	38	119	36	34	50	51	33
XLOC_000677	81481	505	603	611	562	482	522	297	459	717	476	385	235	260	520	254	108	273	268	163	153	2504	3881	2156	2220	2606	2145	1151	2192	2098	2105	655	447	501	1189	723	576	684	1012	862	1229	1893	1661	1387	2125	2039	1340	1941	1125
XLOC_000678	5264	53	37	78	58	39	30	53	64	56	84	52	62	48	87	42	17	72	79	35	49	38	85	39	36	59	55	39	41	75	46	54	39	38	75	53	19	56	61	63	65	93	65	86	83	75	70	70	65
XLOC_000679	3388	41	24	24	67	27	22	30	51	23	12	27	43	30	67	36	9	36	51	15	46	28	65	30	49	34	30	12	36	35	41	16	29	30	52	27	46	42	68	53	40	47	27	33	62	36	36	44	46
XLOC_000680	4063	44	29	32	103	28	14	58	52	24	15	44	53	50	110	57	18	47	78	30	44	26	72	28	42	43	27	22	40	40	53	46	29	23	57	38	35	54	74	56	51	49	38	35	52	57	42	58	46
XLOC_000681	693	5	1	4	15	2	3	4	12	3	1	7	13	7	16	9	2	10	10	4	5	1	12	2	7	8	1	3	4	11	4	4	6	4	5	7	3	11	12	8	8	10	7	9	8	15	1	17	6
XLOC_000682	55	0	0	0	2	0	0	0	0	0	0	0	0	0	1	0	0	0	0	0	1	3	3	0	0	1	1	0	0	0	0	8	0	0	1	2	1	3	0	0	0	1	1	0	0	1	0	0	0
XLOC_000683	119	1	1	0	7	0	1	0	1	1	0	1	1	0	2	2	0	0	0	0	1	2	1	0	0	4	1	2	0	2	3	3	4	2	4	2	5	8	7	1	0	2	0	0	0	4	0	0	3
XLOC_000684	4611	27	47	73	87	38	37	31	96	63	52	23	27	28	115	38	27	59	52	20	33	35	75	58	57	50	71	30	56	107	70	79	62	26	65	60	33	34	58	42	51	62	66	116	50	68	54	69	31
XLOC_000685	46	0	0	0	0	0	1	0	3	0	0	0	0	0	1	1	0	1	2	0	0	1	0	0	1	0	0	1	0	1	2	0	0	0	1	0	0	1	2	1	0	0	1	0	1	0	0	1	0
XLOC_000686	8066	126	141	188	194	99	100	66	166	136	100	108	106	121	204	147	48	182	182	71	124	49	55	36	53	67	72	33	40	82	77	48	43	44	69	46	37	42	61	38	131	155	96	162	168	106	152	108	65
XLOC_000687	813	2	16	11	19	7	13	8	11	9	10	1	15	7	15	5	4	7	8	6	9	11	8	9	4	6	10	4	12	21	4	10	7	2	6	5	5	5	4	6	13	14	9	19	12	8	8	6	2
XLOC_000688	378	2	3	1	1	3	2	3	8	3	0	3	3	2	1	4	1	0	1	0	0	5	26	10	11	11	10	8	8	15	11	2	3	3	4	1	2	4	5	2	5	13	2	12	8	5	6	6	7
XLOC_000689	17309	157	305	441	283	182	224	112	229	396	223	108	112	129	211	139	101	171	109	95	83	348	810	388	381	391	507	274	356	322	339	162	118	157	192	137	129	136	90	113	263	307	242	344	355	275	275	214	127
XLOC_000690	10	0	0	0	1	0	0	0	0	0	0	0	0	0	0	0	0	0	0	0	0	0	1	0	0	0	0	0	0	0	0	0	0	0	0	0	0	0	0	0	0	0	1	0	2	1	0	0	0
XLOC_000691	7235	45	87	87	117	48	65	37	66	68	56	58	37	50	73	57	40	52	55	38	16	169	377	152	186	242	199	125	105	154	154	52	32	42	76	50	42	30	49	53	103	205	153	134	160	153	111	156	73
XLOC_000692	393	1	6	4	2	2	3	3	3	11	10	4	2	3	3	3	0	5	7	2	0	9	15	4	5	4	12	9	4	11	4	8	5	2	1	4	0	14	1	6	2	0	12	5	5	2	12	8	6
XLOC_000693	626	0	5	7	4	3	5	3	6	11	9	4	8	3	8	6	2	11	8	3	4	12	22	14	7	8	17	15	8	32	5	21	4	1	5	8	1	11	2	7	4	1	12	11	13	5	19	9	8
XLOC_000694	9	0	0	0	0	0	0	0	0	0	0	0	0	0	0	0	0	0	0	0	0	0	0	0	0	0	0	0	0	0	0	0	0	0	0	0	0	0	0	0	0	0	0	1	1	0	0	0	0
XLOC_000695	279	2	1	6	3	4	1	0	8	6	0	1	4	2	3	5	0	1	9	1	0	1	10	6	9	1	5	6	4	6	4	4	4	6	4	3	0	1	1	2	2	4	1	5	4	7	7	6	0
XLOC_000696	227	0	2	1	2	4	1	2	2	3	3	2	0	0	7	1	1	2	2	0	1	3	4	0	1	2	4	1	2	10	3	4	4	1	1	3	0	1	5	4	0	4	4	9	2	0	2	2	2
XLOC_000697	463	3	2	10	7	2	2	4	2	9	11	1	3	2	2	4	0	1	6	5	1	7	18	3	6	6	12	5	3	10	6	8	4	3	4	2	2	0	5	3	12	14	10	7	15	9	11	15	7
XLOC_000698	276	5	1	3	2	2	2	2	4	5	9	4	6	2	7	3	3	1	3	3	7	0	4	3	10	4	1	3	7	2	9	2	2	0	1	0	0	0	2	0	1	1	3	6	12	1	6	3	3
XLOC_000699	66	0	2	0	0	0	1	2	2	1	2	2	0	0	1	2	2	1	0	0	0	0	0	0	0	1	3	0	2	1	2	2	1	0	0	1	0	0	1	2	1	0	1	2	2	1	2	2	0
XLOC_000700	36	0	0	0	0	3	0	0	0	0	0	0	3	1	0	4	0	0	1	0	0	0	0	0	0	0	0	0	0	0	0	0	0	0	0	0	0	0	0	0	0	0	9	0	0	0	0	0	0
XLOC_000701	43	0	1	0	1	0	0	1	0	0	0	0	0	0	1	0	0	1	0	0	0	1	5	2	0	0	0	0	1	0	0	1	0	0	0	2	0	0	0	0	0	2	0	0	0	0	1	1	0
XLOC_000702	95	0	0	0	0	0	0	1	1	0	0	1	0	0	2	0	0	1	0	0	1	3	5	1	3	1	1	3	1	1	2	2	3	2	4	2	1	1	3	0	2	2	1	0	3	1	1	0	0
XLOC_000703	16	0	0	0	0	0	0	0	0	0	0	0	0	0	1	0	0	0	0	0	0	0	0	0	0	1	1	0	0	0	0	1	0	0	0	1	0	0	0	1	0	2	0	0	0	1	0	1	0
XLOC_000704	73	0	0	1	1	2	1	0	0	0	0	0	0	0	0	0	0	1	0	0	1	0	2	3	0	4	1	2	0	2	1	0	1	2	0	2	0	3	2	1	0	3	0	0	4	2	0	2	1
XLOC_000705	57	0	1	2	1	1	0	1	1	7	5	0	4	4	1	1	2	1	1	0	0	0	0	0	0	0	0	0	1	1	0	0	1	0	1	1	1	1	0	0	0	1	0	0	1	0	0	1	0
XLOC_000706	2373	18	44	167	36	27	25	23	31	177	158	12	27	15	24	38	20	22	26	11	18	12	16	17	7	21	22	6	34	23	34	29	12	8	21	10	8	17	19	16	25	29	23	66	35	29	52	32	15
XLOC_000707	1869114	24761	23782	10812	25435	7946	17236	13999	8474	19240	11122	33878	33624	44741	62869	27358	16216	30347	29197	27221	9231	19908	32012	17168	17626	22943	23188	16537	15998	17599	15384	38183	29416	32093	46176	36319	22067	26319	36323	28084	11589	21716	15068	21185	18595	14480	11822	13411	9339
XLOC_000708	26962	223	510	105	1093	398	425	492	3990	336	243	889	237	265	626	498	368	903	731	131	1542	92	196	132	131	269	135	125	101	120	987	152	115	216	198	178	152	112	163	137	68	185	276	308	265	222	68	131	73
XLOC_000709	166	0	0	0	0	0	0	0	0	0	0	0	0	0	0	0	0	0	0	0	0	17	2	6	5	21	13	1	0	2	6	3	1	1	3	1	0	4	0	0	0	0	1	12	8	7	1	0	0
XLOC_000711	173970	3551	3516	2668	5123	2376	2305	1442	2225	2732	1700	1743	936	1789	2591	3228	1097	2754	2399	864	822	2517	4561	2319	1679	2376	2400	1852	1980	2452	1664	1207	918	891	1536	1107	530	956	1142	827	3022	3766	3660	3653	4543	3768	2972	3115	2145
XLOC_000713	394	1	11	4	8	9	3	5	14	11	2	1	0	0	3	2	1	6	5	0	3	3	5	8	7	14	5	8	6	12	4	9	2	3	6	6	1	3	4	3	4	12	2	15	3	3	6	6	5
XLOC_000714	2751	12	32	59	31	42	17	13	71	33	42	9	22	11	51	16	12	35	30	8	20	25	61	38	38	27	39	15	34	54	43	52	22	26	29	33	10	16	37	35	43	38	34	81	31	37	60	25	23
XLOC_000715	1	0	0	0	0	0	0	0	0	0	0	0	0	0	0	0	0	0	0	0	0	0	0	0	0	0	0	0	0	1	0	0	0	0	0	0	0	0	0	0	0	0	0	0	0	0	0	0	0
XLOC_000716	141	1	0	4	2	4	1	2	3	0	2	0	1	0	4	1	0	2	1	2	1	2	4	3	3	5	3	1	0	4	2	3	0	0	2	0	0	3	3	1	1	1	1	3	1	0	4	1	1
XLOC_000717	96658	1030	1491	1536	1646	925	824	820	1333	1420	1203	1011	1117	936	1751	1168	564	1254	1263	717	757	1158	2103	1268	1375	1444	2016	846	1115	1264	1289	1121	859	762	1264	864	526	893	1036	864	1376	1466	1139	1630	2183	1535	1679	1386	853
XLOC_000718	1402	21	25	53	23	15	23	17	32	34	33	12	14	8	27	15	11	12	19	10	8	11	32	21	24	21	11	7	24	18	25	14	10	21	25	16	21	13	15	17	23	18	13	30	22	20	8	14	4
XLOC_000719	585	1	9	14	8	13	7	14	5	33	25	3	3	7	20	12	5	11	10	4	3	8	17	12	9	6	11	3	4	6	10	8	3	4	2	5	4	1	4	3	4	5	1	8	14	14	4	14	8
XLOC_000720	178	1	5	6	3	2	1	4	2	3	6	2	4	2	10	2	0	2	3	2	4	0	5	3	2	1	1	1	2	0	5	0	0	0	0	0	0	0	3	0	2	1	0	4	4	2	4	3	4
XLOC_000721	14346	22	14	0	7	4	1	184	7	5	11	175	1286	401	1543	425	11	311	486	519	544	13	16	6	9	24	18	7	14	25	31	440	307	220	303	270	90	75	108	62	9	23	17	36	9	19	9	24	13
XLOC_000722	267	0	7	6	4	3	3	3	2	5	7	1	4	3	2	2	4	4	3	1	2	6	4	2	3	5	4	2	3	6	6	2	7	2	4	1	2	2	2	1	5	4	4	11	4	4	3	4	1
XLOC_000723	44	1	0	1	0	1	0	0	0	2	1	0	0	0	0	0	0	0	0	0	1	1	1	0	1	0	0	0	0	1	0	0	0	0	2	0	0	1	0	0	1	1	2	3	0	1	2	2	0
XLOC_000724	4998	36	58	176	53	70	46	75	153	124	107	41	27	31	78	37	22	64	96	22	42	51	77	94	17	21	76	59	44	107	54	12	12	17	17	23	9	17	44	23	75	65	73	102	74	85	74	85	44
XLOC_000725	814	38	54	0	6	14	3	60	36	0	3	61	13	17	108	61	25	48	27	14	8	0	1	0	0	0	0	0	0	1	0	0	0	0	0	0	0	0	0	0	1	0	0	14	0	0	1	0	1
XLOC_000726	98	0	2	2	1	2	2	0	4	0	0	2	2	0	2	1	0	1	3	1	0	1	3	0	2	2	0	1	1	0	5	0	0	0	1	0	4	0	1	2	2	2	0	2	1	1	2	0	0
XLOC_000727	62	0	0	0	0	0	0	0	0	0	0	0	0	0	0	0	0	0	1	0	0	1	3	0	2	3	0	0	0	1	2	0	0	3	1	2	2	6	5	0	1	1	0	1	1	1	0	0	0
XLOC_000728	8	0	0	0	0	0	0	0	0	0	0	0	0	0	0	0	1	0	0	0	0	0	0	0	0	0	0	0	0	0	0	0	0	0	0	0	0	0	0	0	0	0	0	2	0	0	0	0	0
XLOC_000729	18	1	3	0	0	0	0	0	0	0	0	0	0	0	0	1	0	0	0	0	0	0	0	2	0	0	0	0	0	0	0	0	0	0	0	0	0	0	0	0	0	1	0	0	1	0	0	0	1
XLOC_000730	20	2	0	0	2	0	0	0	0	0	0	0	0	0	0	0	0	0	0	0	0	0	0	0	1	1	0	0	2	0	1	0	0	0	0	1	0	1	0	1	0	0	0	0	0	0	0	1	0
XLOC_000731	21	0	0	2	0	0	0	0	0	0	1	1	0	1	0	0	0	2	0	0	0	0	0	0	0	0	0	0	0	0	0	0	0	0	0	0	0	0	0	1	1	0	0	1	0	3	0	1	1
XLOC_000732	1583	6	16	50	17	27	14	17	58	45	55	11	8	8	21	20	11	26	22	4	11	10	44	9	33	24	15	21	12	18	61	5	8	9	4	15	21	7	19	11	7	20	25	17	25	22	27	22	5
XLOC_000733	3	0	0	0	0	0	0	0	0	0	0	0	1	0	0	0	0	0	0	0	0	0	0	0	0	0	0	0	0	0	0	0	0	0	0	0	0	0	0	0	0	0	0	0	0	0	0	0	0
XLOC_000734	4709	40	77	144	72	54	69	31	88	102	62	19	23	23	37	43	32	44	35	17	26	103	158	139	109	86	102	87	89	126	84	44	24	59	47	73	51	37	41	40	67	84	62	115	84	42	69	48	26
XLOC_000735	10266	86	129	254	145	95	115	59	150	166	125	54	81	71	123	91	33	81	92	55	95	124	301	168	124	144	155	111	127	190	111	95	85	77	126	76	69	93	106	88	202	199	123	163	225	165	196	156	121
XLOC_000736	4659	77	91	51	257	77	40	180	204	175	91	98	9	146	211	40	106	244	162	28	57	8	6	9	12	10	5	4	6	17	14	7	6	5	8	11	4	8	11	6	23	13	55	14	12	18	8	8	21
XLOC_000737	2268	70	41	30	58	16	42	38	44	38	46	77	36	43	61	58	15	50	31	14	24	14	21	15	10	19	25	11	7	7	10	21	1	21	27	32	31	15	11	20	38	13	11	52	25	15	19	9	19
XLOC_000738	14683	72	114	181	164	113	153	76	140	183	169	74	78	83	151	67	56	104	99	45	53	544	803	613	529	345	317	251	298	362	271	148	74	172	131	189	169	111	110	91	224	235	162	326	326	255	297	187	150
XLOC_000739	11397	164	229	152	185	106	135	98	166	248	148	82	86	93	106	85	43	122	100	60	49	187	410	265	267	202	229	149	171	220	182	173	94	176	165	118	96	74	90	86	175	233	151	264	186	144	168	146	84
XLOC_000740	18506	188	224	287	249	149	168	139	226	282	154	121	149	176	262	169	70	173	177	110	111	280	536	341	303	265	315	173	271	280	274	229	157	231	284	218	168	212	248	199	306	322	242	332	344	251	366	295	179
XLOC_000741	1	0	0	0	0	0	0	0	0	0	0	0	0	1	0	0	0	0	0	0	0	0	0	0	0	0	0	0	0	0	0	0	0	0	0	0	0	0	0	0	0	0	0	0	0	0	0	0	0
XLOC_000742	14	0	0	0	0	0	0	2	1	0	0	0	0	2	0	0	1	1	3	0	1	0	0	0	0	0	0	0	0	0	0	0	0	0	0	0	0	0	0	0	0	0	0	0	0	0	1	0	1
XLOC_000744	267	9	3	5	6	4	5	2	1	14	10	3	3	2	3	4	3	1	1	4	5	1	4	7	6	5	8	6	4	2	4	1	3	1	3	3	3	0	2	4	4	3	3	9	4	1	5	3	3
XLOC_000745	9940	166	200	98	256	112	98	191	305	54	40	165	74	205	133	87	96	224	143	39	45	79	289	89	179	98	63	78	100	103	82	129	103	106	136	147	112	79	95	105	109	137	110	121	95	137	88	86	72
XLOC_000746	4734	75	105	47	125	65	55	77	119	51	25	65	54	79	67	51	45	100	50	33	27	18	170	46	87	61	43	40	55	54	49	77	42	65	60	82	56	56	55	28	46	65	36	55	52	46	30	40	41
XLOC_000747	363	1	2	11	6	4	4	6	2	7	2	3	5	3	2	5	0	7	10	5	5	9	16	6	9	6	8	5	3	5	2	1	3	1	3	2	3	1	2	4	4	5	4	8	4	6	9	5	1
XLOC_000748	272	5	6	6	15	2	5	6	3	5	2	2	7	7	5	7	4	5	5	1	1	5	5	4	1	2	1	0	2	4	1	1	0	0	1	0	0	2	1	0	7	7	2	2	6	9	4	5	3
XLOC_000749	2694	57	50	27	71	28	37	17	35	35	23	27	23	37	40	47	30	56	45	13	11	46	58	50	34	50	39	27	30	34	28	42	29	36	46	34	31	38	33	31	44	51	42	43	55	28	29	29	22
XLOC_000750	13176	204	197	348	261	130	127	113	238	224	153	165	161	141	254	175	61	173	215	83	110	146	215	137	121	123	148	102	113	180	136	66	43	49	103	78	43	73	105	77	200	252	189	230	261	216	229	252	142
XLOC_000751	1010	26	24	7	17	4	20	19	9	5	4	57	42	32	47	61	10	46	37	24	19	0	0	1	1	2	1	0	0	1	1	3	1	5	0	1	1	0	2	2	7	7	3	5	5	1	1	0	1
XLOC_000752	395	6	1	8	6	5	7	3	9	9	4	6	4	6	4	8	0	7	8	1	7	4	5	6	5	3	7	3	5	2	6	4	2	6	5	7	4	6	0	8	8	2	1	13	5	3	3	4	4
XLOC_000753	2743	41	66	49	63	60	77	13	70	49	31	23	27	27	42	55	15	34	40	13	21	36	67	33	37	38	33	21	11	26	23	39	21	38	35	27	42	12	25	11	27	74	34	91	62	20	22	48	32
XLOC_000756	33639	593	762	620	707	414	528	451	565	777	544	358	351	353	612	354	155	545	383	197	225	420	739	420	349	415	435	260	398	581	355	295	199	161	281	248	149	145	209	189	445	829	591	785	622	618	570	485	362
XLOC_000757	7418	91	142	136	144	105	77	74	120	121	103	88	87	85	174	122	62	152	140	73	73	106	192	121	113	89	69	76	76	90	60	90	61	55	55	73	67	56	58	59	87	107	93	117	99	76	120	83	50
XLOC_000758	25	0	0	0	0	1	0	0	0	0	0	1	0	0	0	0	1	1	1	0	0	0	0	0	0	0	2	0	0	2	0	0	0	1	0	2	0	1	0	0	1	0	0	1	1	1	2	0	0
XLOC_000759	7308	74	104	111	91	69	61	53	102	114	98	60	87	46	114	64	28	93	103	59	66	93	172	115	106	104	96	65	94	126	93	97	59	65	88	55	66	57	88	78	110	146	111	144	125	82	133	122	79
XLOC_000760	1510	15	27	49	26	8	18	11	17	36	20	10	15	6	27	9	3	11	7	9	8	25	48	22	20	23	32	21	11	23	15	23	6	14	18	18	18	12	23	16	25	24	20	48	29	22	38	19	10
XLOC_000761	47193	497	724	1026	779	494	479	401	783	784	536	358	472	424	731	477	248	549	608	323	329	605	1209	678	670	598	590	451	559	694	570	472	400	384	481	367	325	420	509	464	748	839	613	890	925	712	807	714	477
XLOC_000762	27543	474	594	306	522	308	206	367	534	379	248	366	344	353	842	415	232	544	620	313	263	192	429	210	237	233	260	219	259	245	251	102	122	164	220	254	115	176	264	141	327	551	363	437	345	293	245	368	312
XLOC_000763	42850	522	592	739	775	414	428	449	627	613	490	413	472	393	857	574	254	620	720	422	420	485	843	448	490	497	481	338	431	485	494	433	359	361	561	460	361	407	532	493	625	531	457	719	819	558	652	622	384
XLOC_000765	214276	2758	3736	766	3546	1938	1367	2482	3207	2154	1390	2949	1617	3033	5722	2316	1532	3764	2922	1592	1891	3413	4720	2844	3911	3417	2089	2449	2111	2312	3039	3092	2204	2619	3027	2947	2517	2733	2919	2613	2248	3596	1976	2882	3440	2635	1692	2995	2182
XLOC_000766	226527	3693	3254	513	4072	1541	1122	2796	3177	1782	1281	3620	2112	3837	7740	2743	1152	3662	3412	1662	2015	2751	2919	1701	2592	3197	1431	1474	1696	2152	3602	1940	1672	1251	3365	2587	918	2545	3358	2726	2317	3679	2486	2723	3578	3181	1345	3658	2376
XLOC_000767	72982	1653	888	112	1215	449	451	1309	740	223	231	1693	1428	1437	3722	1511	189	1171	1589	573	764	368	422	248	361	654	260	202	377	539	464	427	480	226	1008	638	132	557	1484	761	722	924	851	717	959	744	402	948	846
XLOC_000768	13118	193	287	288	288	181	202	121	152	256	118	228	185	153	266	208	158	247	163	149	100	265	263	271	189	186	213	126	171	167	91	191	122	167	165	156	137	119	117	148	202	204	128	235	184	124	147	73	58
XLOC_000769	17	1	0	1	1	0	0	0	0	0	1	0	0	0	0	0	0	0	1	0	2	0	0	0	0	0	0	0	0	0	0	0	0	0	0	0	0	0	0	0	0	0	0	0	2	0	0	0	0
XLOC_000770	198	2	3	0	3	2	0	2	4	0	2	0	2	3	6	3	1	3	1	3	5	2	3	2	3	2	2	0	0	2	0	1	1	0	1	5	2	3	1	2	2	5	2	3	6	4	3	6	2
XLOC_000771	114	1	1	0	0	3	1	3	3	1	2	2	1	0	2	3	0	3	3	2	3	0	0	0	1	0	0	0	0	1	1	1	1	1	1	4	0	0	1	2	0	1	0	2	1	0	1	3	1
XLOC_000772	1435	14	12	3	9	4	7	11	14	10	8	17	5	9	16	16	4	30	23	3	13	47	51	28	19	12	33	10	23	14	15	18	17	23	23	31	11	30	10	14	10	24	22	28	27	15	4	13	6
XLOC_000773	143	0	3	0	1	0	4	3	5	1	1	1	0	0	3	3	0	5	4	1	10	0	0	3	0	3	2	0	7	0	1	0	1	2	1	1	1	3	0	3	1	1	2	4	2	2	5	0	1
XLOC_000774	158	0	2	6	6	0	0	2	2	5	8	0	0	2	0	0	0	0	1	0	0	5	7	4	0	4	5	0	3	2	2	2	0	1	0	0	0	1	0	0	7	3	1	2	4	3	3	1	3
XLOC_000775	7469	93	113	205	122	82	106	48	78	152	119	75	88	67	122	86	63	130	121	112	78	81	152	98	87	99	126	57	124	113	98	86	49	57	65	53	68	61	55	63	134	82	73	120	132	113	158	108	51
XLOC_000776	642	3	4	21	3	9	4	1	10	13	38	2	13	3	2	3	1	3	2	0	2	12	13	12	6	15	29	8	9	19	15	1	2	6	0	3	0	2	5	4	15	11	8	12	14	24	15	14	3
XLOC_000777	2	0	0	0	0	0	0	0	0	0	0	0	0	0	0	0	0	0	0	0	0	0	0	0	0	0	0	0	0	0	0	0	0	0	0	0	0	0	0	0	0	1	0	0	0	0	0	0	0
XLOC_000778	7684	99	100	84	128	51	67	88	116	86	102	130	102	84	222	147	48	168	174	82	73	61	79	32	40	48	59	29	49	71	83	49	59	38	115	71	30	62	80	61	100	88	67	98	124	111	84	100	55
XLOC_000779	246	2	4	5	0	5	0	2	5	3	5	3	1	4	10	4	2	5	4	2	1	4	2	0	3	1	4	0	0	2	7	2	3	1	4	0	5	1	2	0	1	1	3	6	6	7	2	3	1
XLOC_000780	141	2	2	2	2	0	0	2	4	1	3	4	1	1	2	1	0	3	3	4	1	2	2	0	0	1	2	3	1	1	0	4	0	1	2	1	0	0	2	1	4	1	3	1	0	1	1	5	0
XLOC_000781	30	0	0	0	0	0	0	0	0	0	0	0	1	0	0	0	0	0	2	0	0	1	0	0	0	0	0	0	0	0	2	0	0	0	0	0	0	1	0	1	0	1	0	1	1	1	0	0	0
XLOC_000782	8506	113	107	166	140	75	70	71	111	99	108	72	73	86	170	84	33	93	102	53	59	95	158	82	82	102	79	66	108	148	123	84	59	52	110	72	39	91	101	111	127	140	107	151	153	145	120	144	87
XLOC_000783	17	0	0	0	0	0	0	0	0	0	0	0	0	0	0	0	0	0	0	0	0	0	1	1	0	0	1	0	0	2	0	0	0	0	0	0	1	0	0	0	0	1	1	0	0	0	0	0	0
XLOC_000784	207	0	2	8	3	1	1	1	3	2	15	1	2	1	0	2	0	1	0	0	1	1	8	5	5	3	7	2	7	5	8	0	0	1	3	4	0	2	0	1	1	4	0	3	4	7	2	4	1
XLOC_000785	31	1	0	0	0	0	0	0	0	1	0	0	0	0	0	0	0	1	0	0	0	1	2	0	0	2	2	1	0	0	1	4	1	0	0	0	3	0	0	0	0	0	0	1	1	0	0	0	1
XLOC_000786	10024	57	121	436	75	62	47	93	73	222	166	495	414	308	740	604	198	629	1242	156	281	38	17	16	24	17	20	4	11	17	13	14	12	13	13	13	19	4	20	14	18	28	33	92	17	40	15	33	8
XLOC_000787	5265	35	98	91	62	37	67	46	91	110	62	82	76	52	155	82	34	107	101	63	66	92	160	109	64	55	87	55	61	56	54	71	24	45	52	48	57	52	46	53	45	76	57	97	84	43	47	46	41
XLOC_000788	606	12	20	45	13	15	13	17	8	34	47	2	10	8	9	11	1	9	8	11	4	0	3	2	1	4	4	1	2	4	6	4	4	2	8	0	4	3	2	4	1	6	7	16	4	11	15	7	3
XLOC_000789	521	5	10	39	3	2	4	7	5	27	30	3	9	0	5	5	3	3	10	3	0	1	1	3	2	9	3	1	1	8	6	4	2	2	6	2	7	3	7	3	2	10	8	13	7	3	12	8	5
XLOC_000790	1667	8	16	28	21	9	9	24	21	33	31	12	14	7	43	26	13	41	26	11	11	16	35	19	22	28	67	24	21	24	15	20	17	30	19	17	14	14	14	19	14	15	19	20	20	15	16	18	23
XLOC_000791	381	5	8	16	4	3	6	9	5	2	0	4	2	6	15	6	6	12	12	4	9	3	7	6	1	3	12	0	2	6	6	4	2	0	1	2	2	0	1	3	8	4	8	8	7	4	7	9	4
XLOC_000792	38	0	0	1	0	0	0	0	0	0	0	0	0	0	0	1	0	0	0	0	0	0	0	1	0	1	1	1	1	1	0	3	0	0	1	0	0	0	0	2	0	0	0	4	0	0	1	0	1
XLOC_000793	75	1	0	1	0	0	0	0	0	0	1	1	0	0	0	0	1	0	0	0	0	0	13	4	8	1	6	3	3	4	1	1	0	0	0	0	0	0	0	0	1	0	0	1	0	0	1	1	0
XLOC_000794	2356	28	26	63	48	19	11	38	80	26	27	40	31	28	50	43	18	35	72	17	21	33	54	46	33	26	51	16	33	35	33	48	14	21	21	26	13	8	28	12	20	30	23	34	23	13	34	27	15
XLOC_000795	308	1	8	6	1	1	1	1	4	10	9	5	3	1	13	24	0	10	27	3	4	4	8	2	10	7	10	1	1	5	6	0	1	1	4	3	3	3	0	3	0	2	2	4	4	6	2	1	3
XLOC_000796	23116	170	231	327	278	248	157	183	312	306	334	170	407	215	385	304	101	226	418	180	185	240	355	307	209	245	301	158	226	224	369	256	137	117	240	193	126	163	262	248	309	327	266	432	599	307	390	465	171
XLOC_000797	34487	374	471	415	625	281	296	285	383	437	327	280	301	400	555	465	318	483	428	231	273	647	794	779	577	477	593	325	390	399	446	480	337	500	684	449	457	333	407	282	343	428	464	569	549	338	425	396	259
XLOC_000798	78306	2203	1165	779	2542	753	1082	1264	1797	1237	799	942	1141	1315	2176	1565	574	1097	1727	562	471	617	992	742	430	628	516	486	458	766	612	440	718	599	1155	769	292	572	655	503	980	1661	956	1342	1179	753	949	740	900
XLOC_000799	15237321	210627	239243	157419	351945	146631	177703	163580	207990	218873	118871	219988	200039	170078	243528	214676	125763	238829	243696	129235	114651	310215	453766	269507	184368	196666	174293	203134	223602	216611	158665	162777	131384	178721	209941	187907	187747	170208	165245	158898	170552	274314	181742	254566	279423	172420	143183	213013	126380
XLOC_000800	30976	317	314	533	429	201	213	296	383	478	353	341	389	324	570	433	290	555	485	202	249	408	881	503	365	328	480	432	377	500	448	511	353	395	566	424	357	346	399	264	409	495	312	430	378	331	352	262	189
XLOC_000801	11724	101	97	199	169	90	108	89	145	132	109	106	174	129	207	147	74	151	218	109	129	149	244	182	144	136	149	105	114	170	145	151	107	164	187	156	115	98	120	106	139	166	133	191	177	123	199	108	66
XLOC_000802	1	0	0	0	0	0	0	0	0	0	0	0	0	0	0	0	0	0	0	0	0	0	0	0	0	0	0	0	0	0	0	0	0	0	0	0	0	0	0	0	0	0	0	0	0	0	0	0	0
XLOC_000803	30530	472	510	719	548	353	283	299	522	530	449	281	354	275	524	364	122	273	399	163	198	313	592	265	261	319	378	196	317	507	391	223	167	148	359	226	113	174	219	229	540	601	468	585	662	619	469	670	440
XLOC_000804	5248	38	101	39	55	31	63	47	60	47	39	101	60	48	218	106	21	126	150	95	85	58	105	82	46	36	82	48	32	64	45	82	27	31	69	49	38	51	47	32	41	46	55	106	69	50	45	41	36
XLOC_000805	193	5	18	20	5	2	5	6	4	16	14	0	2	3	3	2	1	2	3	0	0	0	1	1	0	0	0	0	0	0	0	0	0	0	0	0	0	0	0	0	3	1	1	7	8	1	3	4	1
XLOC_000806	5084	30	56	120	47	66	26	46	69	154	68	8	25	28	65	36	38	31	35	26	19	47	210	105	146	33	262	37	123	93	46	24	24	15	24	26	13	15	23	18	44	77	88	122	88	36	96	135	67
XLOC_000807	9850	55	94	132	101	88	75	49	130	120	95	44	66	55	138	83	53	89	119	70	73	173	270	168	158	167	155	145	133	170	210	132	120	117	137	132	111	133	151	99	124	166	94	196	221	129	181	122	78
XLOC_000808	434	2	11	5	3	8	6	6	7	13	11	1	1	0	1	6	5	3	7	2	4	9	7	8	9	6	7	6	5	4	5	6	4	4	3	9	8	8	2	2	3	4	4	7	13	3	4	8	2
XLOC_000809	15005	115	175	200	210	148	141	123	198	203	125	110	171	152	246	227	99	205	226	117	125	222	370	285	250	259	218	139	152	208	198	217	196	194	261	188	173	142	150	150	189	217	205	283	245	163	296	166	84
XLOC_000810	5284	52	80	74	106	63	41	45	66	74	64	54	48	71	90	61	60	86	87	31	55	94	140	127	102	80	75	54	50	49	78	72	46	65	88	65	72	53	58	43	56	53	64	97	74	27	55	64	42
XLOC_000811	45211	917	705	1028	1329	641	788	547	961	1015	620	446	734	492	906	813	187	437	747	477	391	371	761	501	324	370	310	297	281	391	443	217	174	219	323	231	132	311	262	231	723	910	564	676	956	762	643	966	538
XLOC_000812	13882	145	160	270	193	102	132	121	187	200	187	105	174	128	260	151	50	181	212	103	128	188	334	184	163	166	191	159	197	204	183	97	91	61	173	112	68	138	137	147	176	200	191	204	307	190	327	263	126
XLOC_000813	15184755	208140	231296	155229	346479	160269	175806	163483	205701	214454	117690	217764	198911	167744	274873	209999	120958	238401	241129	127636	112372	345732	451690	267755	181043	192118	173767	205134	224679	212942	157816	159801	128466	176688	203712	199850	187731	168416	163315	157672	170485	269574	178761	247959	276004	169432	142394	210696	123599
XLOC_000814	439948	11170	7448	3732	15028	3968	7584	5487	7287	5786	1589	3285	2280	4281	4659	6795	2674	5035	3697	2176	1353	15768	16763	13258	10528	13016	4676	7978	7362	7547	6399	6669	3497	6811	8707	5340	4543	3303	3758	3580	4387	6993	4685	8047	6493	3835	3925	3970	3648
XLOC_000815	1760	11	15	25	23	15	14	17	10	15	15	9	29	19	30	25	11	24	27	21	19	28	38	25	31	15	11	14	29	31	21	17	29	23	20	20	16	21	24	15	25	21	11	25	33	21	19	20	12
XLOC_000816	46971	626	789	653	778	535	366	503	643	714	411	628	1093	830	1251	856	375	1111	835	538	531	357	531	299	635	504	358	278	327	322	724	334	182	171	310	285	178	265	444	324	832	717	516	683	787	513	570	524	406
XLOC_000817	1063489	1741	5662	6049	9431	4940	2309	14294	35249	4562	1494	16830	36686	14696	43499	18294	2670	12667	19106	14335	41537	5181	2631	2635	10496	9193	1596	4249	2211	2503	26704	17610	6981	10537	16368	11547	11332	15673	15140	18658	13346	4543	2418	4816	2677	2109	1290	2323	2510
XLOC_000818	393	0	0	1	5	0	0	6	10	1	0	2	20	15	3	45	1	33	14	0	24	1	0	0	5	0	0	0	0	0	0	1	2	4	1	3	7	3	2	3	13	1	0	1	1	0	1	0	1
XLOC_000819	4	0	0	0	0	0	0	0	1	0	1	0	0	0	0	0	0	0	0	0	0	0	0	0	0	0	0	0	0	0	0	0	0	0	0	0	0	0	0	0	0	0	0	0	0	0	1	0	0
XLOC_000820	1	0	0	0	0	0	0	0	1	0	0	0	0	0	0	0	0	0	0	0	0	0	0	0	0	0	0	0	0	0	0	0	0	0	0	0	0	0	0	0	0	0	0	0	0	0	0	0	0
XLOC_000821	17198	195	365	469	399	207	155	162	307	300	220	188	145	159	373	190	93	177	234	126	93	162	345	224	160	246	240	152	224	295	248	148	113	89	184	124	69	95	122	135	276	338	256	384	324	255	283	260	151
XLOC_000822	458	0	11	53	4	5	9	0	62	27	30	1	0	3	1	6	8	23	16	1	2	3	2	0	0	2	2	2	0	4	2	0	0	2	0	0	0	0	2	0	9	9	4	10	1	21	6	5	2
XLOC_000823	20292	79	291	293	403	211	99	127	532	204	344	153	156	51	248	112	115	267	304	36	88	278	425	563	346	350	487	224	635	366	926	611	79	128	189	141	45	70	203	113	167	309	431	789	249	305	262	345	188
XLOC_000824	11	0	0	0	0	0	0	0	0	0	0	0	0	0	1	0	0	0	2	0	0	0	0	0	0	0	0	0	0	0	0	0	0	0	0	1	0	0	0	0	0	1	0	1	1	0	0	0	1
XLOC_000825	30382	326	340	391	427	268	207	248	382	383	287	226	320	270	612	304	124	287	479	194	225	375	700	338	427	430	399	268	417	402	415	287	238	245	440	278	198	269	395	336	498	523	429	439	564	421	482	426	300
XLOC_000826	77	0	0	1	0	2	0	0	1	2	0	0	0	0	2	1	0	0	5	0	1	0	3	4	3	0	1	0	0	3	0	1	0	0	1	0	0	1	0	1	1	2	0	0	3	0	0	1	1
XLOC_000827	16	0	0	0	0	0	0	0	0	1	0	0	1	0	0	0	0	0	0	0	0	0	0	0	0	1	1	0	0	1	0	0	1	1	1	0	0	0	2	2	0	0	0	1	0	0	0	0	0
XLOC_000828	685	4	3	10	8	4	3	1	11	4	4	2	3	7	2	3	0	6	9	0	3	6	10	11	9	8	6	5	8	16	15	14	7	4	11	7	3	8	8	12	7	11	12	26	15	9	18	23	9
XLOC_000829	26065	149	152	312	208	138	123	73	336	279	200	102	137	136	228	144	65	140	181	51	78	308	696	415	452	431	537	338	413	728	567	395	305	203	323	293	125	256	371	261	445	452	443	619	433	430	417	518	303
XLOC_000830	46	0	0	1	1	0	0	0	0	1	2	0	0	0	1	0	0	0	0	0	0	0	0	0	0	1	1	0	0	1	3	0	0	0	0	1	3	0	1	0	2	0	0	0	0	1	0	0	1
XLOC_000831	31	0	0	0	0	0	0	0	0	0	0	0	0	0	0	0	0	0	0	0	0	0	2	0	0	1	0	3	1	2	4	2	0	0	1	0	0	0	0	0	0	0	0	2	0	1	0	0	0
XLOC_000833	3058	18	24	82	32	26	13	34	38	15	19	21	8	13	41	14	0	24	24	9	32	35	45	56	37	41	50	31	48	79	55	49	29	15	42	38	22	32	59	48	34	38	29	72	42	62	22	24	22
XLOC_000834	1	0	0	0	0	0	0	0	0	0	0	0	0	0	0	0	0	0	0	0	0	0	0	0	0	0	0	0	0	0	0	0	0	0	0	0	0	0	0	0	0	0	0	0	0	0	0	0	0
XLOC_000835	2334	20	24	22	33	17	10	28	29	18	28	26	40	22	76	31	6	33	55	15	21	10	15	3	16	10	9	13	6	14	24	12	15	7	28	19	4	20	39	19	26	19	21	42	45	26	14	49	35
XLOC_000836	52627	625	788	522	910	476	508	566	677	719	773	608	901	658	1601	734	340	823	786	326	469	388	658	386	465	752	489	364	388	518	614	639	452	457	747	681	344	485	709	488	550	637	531	736	829	584	465	656	437
XLOC_000837	344	4	6	3	3	2	2	2	3	5	3	5	2	8	16	3	2	8	9	3	5	6	9	2	3	2	5	4	3	4	3	7	7	3	3	2	3	1	3	2	3	4	2	6	5	1	5	1	0
XLOC_000838	125	1	0	2	2	0	0	0	2	2	1	1	1	2	6	0	0	1	2	3	2	4	3	2	4	1	1	2	0	0	2	1	1	3	2	1	3	3	2	0	2	1	2	0	2	0	0	1	0
XLOC_000839	158	0	1	3	1	0	0	0	26	6	5	0	3	0	1	0	0	3	3	1	1	2	7	2	2	0	3	0	5	3	1	1	0	0	0	0	0	0	2	2	5	0	0	1	0	6	2	2	1
XLOC_000840	1824	55	17	38	42	13	12	21	33	20	15	35	16	25	42	37	7	18	53	14	14	10	20	5	16	8	17	3	18	14	15	9	11	5	29	16	2	15	25	36	34	32	24	23	15	25	6	17	25
XLOC_000841	61	0	0	1	0	0	1	0	1	1	0	0	1	3	0	0	2	1	0	1	0	1	0	0	0	0	1	0	1	2	1	0	1	0	1	0	0	1	1	2	0	2	1	1	3	2	1	1	1
XLOC_000842	197	7	13	5	11	3	4	6	8	3	8	3	6	4	5	6	2	5	10	4	2	0	0	0	0	0	0	0	0	0	0	0	0	0	0	0	0	0	0	0	4	8	0	7	4	1	1	1	1
XLOC_000843	136	2	2	2	2	0	0	0	2	1	2	4	1	0	2	1	0	4	1	0	1	4	1	3	1	1	0	8	0	3	0	1	1	0	2	1	0	0	1	0	4	1	1	2	5	3	6	3	0
XLOC_000844	7253	131	113	246	126	91	71	64	91	177	122	67	98	110	102	109	54	106	62	63	35	65	114	83	56	102	110	60	59	103	106	73	55	72	108	63	123	94	79	71	133	73	69	140	137	117	96	76	56
XLOC_000846	244	2	7	3	7	0	2	1	2	6	3	8	3	5	1	6	3	7	4	4	3	2	9	1	3	4	4	1	1	2	2	1	1	2	2	2	2	3	1	1	2	1	4	3	4	2	3	5	2
XLOC_000847	304974	3502	5035	5072	4931	2688	2084	2330	3893	4454	3821	5163	4817	4413	7556	5103	4581	8620	5376	4492	3487	3357	5562	4102	3778	4055	3636	2273	2817	3384	2757	3923	2591	2645	3031	2501	2609	2228	2501	2274	3420	3597	3110	4822	3652	2779	3582	2564	1938
XLOC_000848	358	5	4	6	4	2	2	3	2	7	4	2	4	2	1	5	6	8	5	2	3	3	6	9	5	5	4	5	5	4	3	15	11	8	3	2	4	4	5	0	7	8	1	4	6	4	10	0	2
XLOC_000849	105	0	0	1	3	0	0	0	3	1	3	2	1	0	3	1	0	0	2	0	3	2	2	1	2	0	0	1	1	0	0	3	0	1	1	4	1	2	2	2	1	2	0	0	1	1	4	0	2
XLOC_000850	289	4	4	5	8	4	0	2	9	2	5	7	4	6	8	11	6	5	7	1	10	0	0	2	2	1	1	1	1	2	0	2	4	1	4	4	1	3	4	1	4	4	6	5	1	1	2	4	2
XLOC_000851	25	0	0	0	0	0	1	0	0	0	0	0	0	0	0	0	0	0	0	0	0	0	0	2	0	0	1	0	0	0	1	0	0	2	0	2	1	0	0	0	0	0	0	2	0	0	0	1	1
XLOC_000852	107	2	3	1	1	5	0	1	10	3	2	1	0	1	1	0	0	1	7	0	0	2	0	1	2	0	0	0	0	0	0	0	0	0	0	0	1	1	2	0	3	1	3	3	5	1	0	1	3
XLOC_000853	46159	357	541	296	730	440	430	344	772	453	384	646	626	249	846	535	112	388	450	248	278	1225	1733	394	734	747	414	304	400	699	934	245	463	363	649	355	139	393	363	340	1072	1113	781	924	860	885	649	1048	481
XLOC_000854	6653	30	78	95	133	105	44	34	141	77	59	47	74	24	131	48	45	50	64	39	32	78	137	138	137	129	77	69	79	123	74	81	73	80	51	81	43	35	55	43	84	99	130	139	86	80	172	54	58
XLOC_000855	2062	14	19	58	49	32	21	22	47	66	27	32	29	26	23	33	24	30	46	17	15	15	32	28	13	21	32	12	17	22	16	24	24	9	19	18	10	15	19	13	24	33	29	45	30	33	28	37	15
XLOC_000856	3609	47	62	45	80	28	20	36	62	60	45	65	48	37	81	47	25	59	53	35	38	37	39	23	27	49	36	19	27	41	38	30	48	24	58	35	23	30	39	32	37	67	33	48	57	47	46	48	25
XLOC_000857	188	1	1	4	5	1	3	4	4	6	2	2	2	0	5	3	3	2	7	0	3	5	6	3	3	1	1	3	0	2	6	1	0	0	3	0	0	0	2	3	1	1	0	6	5	2	4	1	0
XLOC_000858	16315	272	233	63	321	182	114	181	220	119	80	213	69	187	352	279	141	328	280	58	93	244	307	203	233	386	165	188	152	208	360	213	131	112	291	155	114	160	169	171	246	357	230	345	309	214	122	223	201
XLOC_000859	477	5	6	33	4	9	6	1	24	35	31	1	6	0	9	6	5	7	7	1	0	3	5	1	2	0	9	2	1	13	2	2	0	0	1	2	0	0	1	1	10	2	7	12	5	16	16	21	3
XLOC_000860	2790	11	29	35	33	26	17	11	42	28	39	15	28	21	57	28	12	37	52	18	27	46	86	71	66	50	55	39	32	80	35	50	39	36	40	32	38	32	38	31	15	31	24	55	43	35	36	22	17
XLOC_000861	8	0	0	1	0	0	0	0	1	0	0	0	2	0	1	0	0	0	0	0	0	0	0	0	0	0	0	0	0	0	0	0	0	0	0	0	0	0	0	0	0	0	0	0	0	0	0	0	0
XLOC_000862	1831	0	29	47	41	26	8	13	97	40	16	21	9	0	38	6	2	34	56	15	32	31	38	19	24	16	34	16	31	67	40	25	22	19	18	16	23	15	31	16	21	27	27	21	10	12	16	14	15
XLOC_000863	78	0	0	0	1	1	1	1	3	5	1	0	1	0	0	0	1	5	3	0	1	1	1	0	1	2	2	0	0	3	1	1	2	0	1	1	0	1	1	1	0	0	0	1	1	1	0	1	1
XLOC_000864	23	0	2	0	0	0	0	0	0	0	2	1	1	0	0	0	0	0	0	0	0	0	1	0	0	0	0	0	0	0	0	0	2	0	0	0	0	0	0	0	0	0	2	0	0	0	0	0	0
XLOC_000865	777	12	15	10	16	6	4	11	8	7	7	11	23	5	29	11	1	7	12	7	6	2	4	1	1	4	5	5	1	5	9	4	6	1	7	3	0	3	7	7	11	9	6	14	12	10	13	16	9
XLOC_000866	5	0	0	0	0	1	0	0	0	0	0	0	0	0	0	0	0	0	0	0	0	2	0	0	0	0	1	0	1	0	0	0	0	0	0	0	0	0	0	0	0	0	0	0	0	0	0	0	0
XLOC_000867	13143	194	140	296	270	96	124	100	226	167	101	137	194	184	308	273	83	241	252	173	202	103	170	130	139	125	140	105	94	132	112	159	110	100	169	129	100	138	150	139	204	166	117	168	174	152	158	127	119
XLOC_000868	1087	35	11	20	30	13	16	18	19	15	5	23	15	22	26	25	7	17	29	6	11	6	8	4	15	8	7	4	5	6	12	5	7	6	14	11	3	12	17	19	18	23	16	5	9	12	5	3	12
XLOC_000869	6822	30	86	235	67	44	58	48	91	142	76	41	30	52	71	82	62	77	97	45	49	95	131	123	61	74	221	63	91	105	132	94	106	50	87	75	69	50	60	48	151	108	53	155	132	101	162	102	62
XLOC_000870	1743	26	19	85	54	22	15	2	18	55	22	4	5	2	7	6	4	8	4	2	3	20	47	31	22	24	57	36	30	45	33	25	10	9	15	13	5	9	14	8	31	35	22	71	19	41	37	36	17
XLOC_000872	5970	69	73	122	109	54	33	53	71	67	68	52	41	48	100	79	31	70	69	37	34	61	195	90	74	84	104	68	90	82	88	77	72	51	86	64	47	56	47	67	99	88	67	126	136	82	99	76	63
XLOC_000873	23537	185	151	193	293	145	108	133	285	162	164	124	88	89	308	169	84	216	329	97	133	192	499	259	269	305	279	280	292	456	346	288	390	190	411	314	277	272	397	338	351	349	291	311	333	320	263	355	182
XLOC_000874	48974	608	734	1084	821	516	517	315	772	800	412	384	316	454	857	500	247	509	505	339	251	777	1535	854	821	757	865	480	755	744	521	453	392	447	715	546	316	397	555	562	852	937	725	811	1053	841	819	795	528
XLOC_000875	480	2	6	5	5	10	1	0	13	8	7	4	7	7	9	6	3	2	4	5	6	11	3	9	2	4	8	6	2	7	12	8	6	12	7	6	3	5	5	3	7	13	12	7	6	5	4	13	4
XLOC_000876	222	5	7	7	5	13	3	0	7	3	4	1	3	2	4	0	1	2	2	1	4	4	1	1	2	0	0	1	0	2	0	2	0	0	1	4	0	0	0	0	1	13	4	5	4	2	6	3	2
XLOC_000877	13	0	0	3	1	0	0	0	0	1	0	0	0	0	0	0	0	0	0	0	0	0	0	0	1	0	0	1	1	0	0	0	0	0	0	0	0	0	0	0	0	0	0	0	0	0	1	0	0
XLOC_000878	1353	2	15	17	14	9	5	8	15	9	8	18	15	22	22	23	5	20	17	14	5	15	25	17	12	15	17	13	16	16	18	13	15	15	23	20	11	17	17	15	14	22	21	16	31	13	12	14	8
XLOC_000879	1	0	0	0	0	0	0	0	0	1	0	0	0	0	0	0	0	0	0	0	0	0	0	0	0	0	0	0	0	0	0	0	0	0	0	0	0	0	0	0	0	0	0	0	0	0	0	0	0
XLOC_000880	16	0	0	0	0	0	0	0	0	0	0	1	0	0	0	1	0	0	0	0	0	2	1	0	0	1	0	1	0	0	2	0	0	0	1	0	0	1	0	0	0	0	0	0	0	0	0	0	0
XLOC_000881	281	0	6	6	5	4	1	1	5	2	15	2	2	1	0	3	0	0	1	1	1	5	16	9	4	5	11	4	1	11	9	3	4	4	7	5	1	3	3	2	5	2	5	4	1	5	4	5	2
XLOC_000882	9067	56	82	269	140	84	64	69	158	167	161	91	92	47	112	117	70	135	154	55	42	98	171	179	109	83	201	88	125	175	235	153	66	67	67	96	35	51	106	62	142	91	134	256	114	142	156	157	90
XLOC_000883	25	0	0	0	0	0	0	0	0	0	0	0	4	0	0	0	0	0	0	0	0	0	0	0	0	0	0	0	0	0	0	0	0	0	0	0	0	0	0	0	0	0	0	0	0	3	0	0	1
XLOC_000884	51	0	2	0	1	0	1	0	0	0	0	0	0	0	0	0	0	0	0	0	0	2	3	0	0	0	0	1	0	2	5	1	0	0	1	0	0	0	0	1	2	0	1	1	0	0	0	0	0
XLOC_000885	79	0	3	0	3	0	0	0	1	0	0	1	0	0	0	1	0	0	1	0	0	0	2	1	2	2	1	0	0	3	3	1	0	1	2	3	1	0	0	1	0	1	0	1	2	1	3	0	1
XLOC_000886	25	0	0	0	0	0	0	0	0	0	0	2	0	0	0	0	0	0	0	0	0	1	3	0	1	0	0	0	1	1	1	0	0	1	0	0	0	0	2	0	0	0	0	0	2	0	0	0	1
XLOC_000888	10	0	0	0	0	0	0	0	0	0	0	1	0	0	0	0	0	1	0	0	0	0	0	0	0	0	1	0	0	0	0	0	0	0	0	0	0	0	0	0	0	0	0	1	0	0	0	1	0
XLOC_000889	28	0	1	1	0	1	0	0	1	0	0	0	0	0	0	0	0	1	0	0	0	1	1	2	1	0	0	0	1	0	0	0	0	1	0	0	0	0	0	0	0	0	0	1	0	1	1	1	1
XLOC_000890	5494	62	168	117	121	49	58	51	94	134	107	46	56	77	109	69	38	54	61	19	37	47	81	57	50	49	68	46	44	69	81	85	48	44	76	70	39	38	38	47	82	77	60	93	131	75	93	85	63
XLOC_000891	11	0	0	0	0	0	0	0	0	0	0	0	0	0	0	0	0	0	0	0	0	0	2	0	0	0	0	0	0	0	1	0	0	0	0	0	0	0	1	0	0	2	0	0	0	0	0	0	0
XLOC_000892	103	4	0	1	3	1	1	1	1	1	2	0	0	1	4	0	0	1	3	0	0	1	3	2	4	3	2	2	1	4	0	1	2	1	1	2	0	2	0	1	5	5	1	0	1	0	0	1	1
XLOC_000893	140	0	3	16	2	2	1	2	12	2	0	0	0	0	3	0	1	0	1	0	1	0	5	3	2	1	7	0	4	2	7	2	0	0	0	0	1	0	3	0	4	0	0	4	1	3	6	1	1
XLOC_000895	55	2	1	2	4	0	2	2	0	0	2	3	0	1	4	4	1	0	2	0	1	1	0	1	0	0	0	0	0	0	0	0	0	0	0	1	1	0	1	0	1	1	4	0	1	0	0	1	0
XLOC_000896	162	1	3	0	1	4	0	0	1	0	0	2	1	2	1	2	2	0	3	1	1	4	5	3	3	2	0	0	2	3	2	2	2	3	3	1	6	1	4	1	1	3	1	2	1	2	0	1	1
XLOC_000897	1386	11	18	7	28	14	5	8	11	24	11	5	8	13	14	7	3	9	9	3	2	30	34	25	27	35	40	19	15	38	53	30	11	15	22	21	24	15	12	12	24	36	18	36	31	13	28	23	16
XLOC_000898	2922	31	40	48	56	24	22	20	30	21	25	15	11	23	32	16	5	18	18	5	13	47	79	54	42	69	68	40	34	48	64	39	37	22	33	42	28	25	16	32	82	68	49	105	55	46	62	56	46
XLOC_000899	21314	187	299	268	354	193	209	181	298	361	280	226	249	257	506	363	154	246	409	115	185	230	259	192	182	198	167	163	167	217	250	403	325	401	571	360	275	301	197	224	224	286	162	289	296	184	183	175	177
XLOC_000900	637	8	9	15	13	5	9	13	11	12	12	5	8	7	21	18	4	7	8	5	3	9	14	3	6	9	4	6	4	6	21	6	4	2	4	4	11	9	8	1	6	11	11	11	12	6	8	11	7
XLOC_000901	210	5	2	1	11	3	3	1	4	4	3	3	3	4	19	14	11	16	16	6	3	0	0	0	0	0	0	0	0	1	0	0	0	1	1	1	0	0	0	2	5	2	0	1	0	0	0	1	1
XLOC_000902	2	0	0	0	0	0	0	0	1	0	0	0	0	0	0	0	0	0	0	0	0	0	0	0	0	0	0	0	0	0	0	0	0	0	0	0	0	1	0	0	0	0	0	0	0	0	0	0	0
XLOC_000903	32560	362	431	570	719	273	341	209	465	433	299	388	354	370	649	491	228	508	534	258	260	427	928	454	538	466	432	249	391	441	424	362	287	281	454	348	278	256	341	294	474	453	398	479	583	386	515	363	189
XLOC_000904	651	1	6	11	6	5	4	8	4	1	7	14	10	14	20	8	6	21	20	5	14	12	22	22	5	8	16	7	8	4	6	10	2	7	17	8	14	10	8	4	4	7	6	6	4	4	5	6	4
XLOC_000905	208	0	0	0	0	0	0	0	0	0	0	0	0	0	0	0	0	0	0	0	0	3	1	2	7	3	1	3	9	3	3	2	0	7	4	9	19	9	5	4	1	2	0	4	1	1	1	0	0
XLOC_000906	116	1	1	5	2	0	1	1	6	1	3	0	2	1	0	0	0	0	0	1	0	2	3	0	0	2	1	1	0	2	1	1	0	0	1	0	0	1	0	1	0	1	1	1	1	1	4	1	2
XLOC_000907	6	0	0	0	0	1	0	0	0	0	0	0	0	0	0	0	0	1	0	0	0	0	0	0	0	0	0	0	0	1	0	0	0	0	0	0	0	0	0	0	0	0	0	0	0	0	0	0	0
XLOC_000908	2524	11	28	61	37	16	12	13	45	18	28	15	28	21	42	18	20	23	25	8	13	25	37	26	22	31	33	22	26	59	33	26	22	11	32	18	7	23	32	20	24	43	45	68	26	31	35	26	32
XLOC_000909	170	1	1	5	2	1	1	1	0	2	1	0	2	4	4	3	1	3	2	3	1	1	10	5	2	4	2	0	3	4	4	2	2	3	2	4	0	1	5	1	0	3	3	1	3	0	3	1	1
XLOC_000910	43802	558	685	505	702	378	364	398	451	604	469	680	458	567	1119	687	443	809	580	344	287	665	778	442	415	582	693	368	345	430	564	663	564	557	895	620	435	468	634	521	552	653	356	819	495	445	313	318	318
XLOC_000911	9169	103	79	116	127	48	86	102	124	140	110	342	252	229	504	356	65	191	257	81	224	101	122	41	35	48	56	49	54	88	76	114	41	19	76	47	16	32	49	44	173	114	80	100	134	105	95	91	62
XLOC_000912	3358	41	58	50	56	27	41	25	63	65	39	28	28	39	56	52	19	74	70	39	29	49	92	52	57	52	59	37	34	40	38	44	27	35	45	39	34	39	43	32	46	38	33	44	55	46	56	20	23
XLOC_000913	93956	1330	979	612	1432	659	670	1175	1155	840	555	1165	1192	1516	2489	1334	734	1001	1296	924	539	694	1254	536	709	1329	691	502	397	523	1154	743	982	959	2717	1849	1033	1831	1726	1716	1515	1353	1068	1290	1153	996	987	1326	757
XLOC_000914	8434	47	65	88	97	68	56	54	95	105	83	82	103	109	133	89	29	83	121	46	66	98	177	113	122	123	139	92	112	153	141	167	120	93	168	94	52	83	94	116	106	124	92	146	117	105	90	102	70
XLOC_000915	401	11	18	8	6	7	2	6	14	5	7	12	16	19	14	12	6	8	5	2	8	0	1	4	0	1	1	0	0	1	0	1	1	0	0	1	0	2	3	0	11	6	3	13	6	2	6	3	4
XLOC_000916	31370	347	406	536	512	265	277	291	456	492	358	260	462	354	625	500	173	498	599	320	334	305	632	311	318	318	348	239	361	399	309	344	213	152	348	324	223	272	323	301	455	424	318	509	571	376	492	438	251
XLOC_000917	190	0	0	0	0	0	0	0	1	0	0	0	0	0	2	0	1	0	0	0	0	4	12	3	2	11	22	2	5	9	5	2	1	0	2	0	1	3	2	0	0	2	5	5	3	3	1	1	2
XLOC_000918	20694	224	274	516	294	166	216	180	278	369	226	240	287	172	291	258	116	331	332	216	201	206	417	225	273	206	280	188	252	239	184	242	157	140	223	221	173	216	304	201	346	312	209	341	319	234	337	234	148
XLOC_000919	3319	43	56	68	61	36	41	48	56	61	47	42	45	36	94	61	42	75	60	57	33	36	52	45	25	32	29	30	32	32	25	17	29	31	37	30	29	21	38	33	37	48	37	44	34	35	31	21	24
XLOC_000920	2189	45	42	14	61	25	28	38	51	26	27	24	17	45	70	39	38	48	50	12	24	30	58	36	57	28	33	22	19	27	17	20	17	23	25	20	11	14	12	9	21	45	32	40	25	19	19	20	27
XLOC_000921	32	0	0	0	0	2	1	1	0	0	0	1	0	0	0	1	0	1	0	0	0	1	1	0	2	0	1	0	0	1	1	0	0	0	2	0	0	1	0	0	0	0	0	0	1	1	2	1	0
XLOC_000922	17405	171	234	214	272	153	136	167	189	285	157	298	114	168	230	186	168	226	189	77	121	340	767	472	470	428	408	143	247	242	218	265	171	202	247	215	167	178	172	149	153	294	239	365	269	153	210	148	112
XLOC_000923	749	5	7	13	14	9	11	8	13	20	11	4	7	4	9	5	9	15	9	6	2	6	23	11	18	12	18	13	9	6	8	9	11	13	10	10	9	8	6	7	9	11	12	10	10	6	5	8	6
XLOC_000924	4027	31	50	55	44	32	39	26	40	43	35	28	30	27	56	45	24	34	42	37	15	69	82	80	61	66	59	33	49	47	51	51	61	53	88	58	50	46	57	46	54	86	45	67	76	39	61	42	40
XLOC_000925	73	0	1	0	1	2	1	0	1	2	2	0	3	1	6	2	1	1	4	7	3	4	0	0	1	0	0	0	1	0	0	0	1	0	1	1	0	0	0	0	2	0	0	0	2	0	0	0	0
XLOC_000926	36	0	0	0	0	2	0	0	0	1	0	0	0	0	0	0	0	0	0	0	0	0	1	3	0	0	10	0	1	1	4	0	0	0	0	0	0	0	0	0	0	0	0	0	0	1	1	1	0
XLOC_000927	3	1	0	0	0	0	0	0	0	0	0	0	0	0	0	0	0	0	0	0	0	0	0	0	0	0	0	0	0	0	0	0	0	0	0	0	0	0	0	0	0	0	0	0	0	0	0	0	0
XLOC_000928	303	4	5	8	7	9	2	5	11	11	9	0	4	1	4	0	3	1	0	0	1	10	11	4	1	4	9	5	6	1	3	0	1	0	1	1	0	0	2	0	9	7	6	7	14	2	11	8	4
XLOC_000929	44504	748	799	321	801	716	593	565	675	698	395	721	384	618	1094	675	488	868	632	512	228	745	2033	742	1440	900	726	258	339	380	447	299	210	303	459	383	375	353	339	397	593	640	613	768	528	285	250	333	361
XLOC_000930	132	2	5	4	2	2	0	2	5	2	2	0	1	2	1	2	3	6	1	1	0	0	5	1	3	1	2	3	1	1	3	0	1	0	0	1	0	0	0	3	2	3	0	3	3	0	3	0	2
XLOC_000931	2	0	0	0	0	0	0	0	0	0	0	0	0	0	0	0	0	0	0	0	0	0	0	0	0	0	0	0	0	0	0	0	0	0	0	0	0	0	0	0	0	0	0	0	0	0	0	0	0
XLOC_000932	20	0	0	0	0	1	0	0	6	1	1	0	0	1	1	0	0	2	0	0	0	0	0	0	0	0	0	0	0	0	0	0	0	0	0	0	0	0	0	0	0	0	0	0	0	0	0	1	0
XLOC_000933	18	1	0	0	0	0	1	0	1	2	5	0	0	0	0	0	0	0	0	0	0	0	0	0	0	0	0	0	0	1	0	1	0	0	0	0	0	0	0	0	0	0	0	0	0	0	0	0	0
XLOC_000934	12	0	0	0	0	0	0	0	0	1	0	0	0	0	0	0	0	0	0	0	0	0	1	0	0	0	0	0	0	0	0	0	0	0	0	0	0	0	0	0	0	0	0	0	0	0	0	0	0
XLOC_000935	129	0	0	1	1	0	1	0	3	1	0	0	1	0	3	1	1	4	3	1	0	1	1	1	13	5	4	0	5	2	6	1	0	2	1	7	1	1	2	0	1	1	1	2	4	6	0	2	1
XLOC_000936	8	0	0	3	0	0	0	0	0	0	0	0	0	0	0	0	0	0	0	0	0	0	0	0	1	0	0	0	0	0	0	0	0	0	0	0	0	0	0	0	0	0	0	0	0	0	0	0	0
XLOC_000937	379312	273	10661	1949	374	4978	394	127	563	7338	2093	118	98	83	129	145	54	83	105	68	58	11676	47229	16722	23473	8768	16017	6325	17979	8527	5537	76	50	45	59	42	52	51	62	44	678	7090	10836	4428	21295	11658	8165	19636	3229
XLOC_000938	68455	247	2072	971	343	1270	299	138	453	2228	563	226	163	143	363	256	105	400	332	174	240	945	2582	1209	1519	1257	1825	574	1157	894	1660	243	161	192	333	283	119	193	345	250	435	1107	1839	1378	2999	2469	1078	3672	695
XLOC_000939	43878	223	957	748	341	1002	291	131	399	1213	643	93	117	92	226	128	26	123	154	68	94	426	1181	481	559	457	711	197	685	583	569	120	68	47	119	85	22	72	123	111	467	1026	1247	1101	2326	1791	1244	2673	760
XLOC_000940	1553	4	6	2	1	2	0	1	4	1	3	2	1	2	1	0	1	0	4	0	0	56	291	89	162	73	75	58	91	42	59	5	5	2	6	11	5	6	10	5	6	6	15	7	45	21	31	29	4
XLOC_000941	45	0	0	0	1	0	0	0	2	0	2	0	0	0	0	0	0	1	1	0	2	0	3	2	0	0	1	1	1	1	0	1	0	0	0	0	1	0	0	0	0	0	0	0	0	0	0	2	1
XLOC_000942	22	0	0	0	0	0	0	0	0	0	0	0	0	0	1	0	0	0	0	0	0	0	0	0	1	0	0	0	0	1	0	2	0	0	0	0	0	1	2	0	0	2	0	0	0	0	1	0	0
XLOC_000943	137	0	0	1	0	0	0	0	0	1	0	0	0	0	0	0	0	0	0	0	0	1	10	1	5	10	0	2	0	1	10	6	8	2	7	2	1	8	2	1	0	4	0	8	0	1	0	3	1
XLOC_000944	67	0	0	1	0	0	0	1	4	0	2	1	0	2	2	0	1	1	2	0	1	1	1	1	0	0	1	1	1	1	0	0	0	1	0	1	0	0	3	0	1	0	1	1	1	1	2	2	1
XLOC_000945	29	0	0	0	0	0	0	0	0	0	0	1	0	0	0	0	0	0	0	0	0	0	4	0	0	1	0	0	0	2	0	0	0	0	0	0	0	1	2	2	0	3	0	1	0	0	0	0	1
XLOC_000946	1592	5	21	25	19	5	62	3	27	47	18	7	5	4	4	5	4	2	10	1	1	21	88	33	46	37	33	19	23	24	29	51	31	27	32	18	22	14	19	12	6	19	24	25	28	44	19	21	12
XLOC_000947	1069	1	10	4	0	3	4	2	5	1	1	1	2	4	1	4	1	1	2	0	1	42	38	26	51	41	18	18	19	22	37	16	15	9	18	22	19	18	21	16	15	18	11	15	6	13	15	19	10
XLOC_000948	4	0	0	0	0	0	0	0	1	0	0	0	0	0	0	0	0	0	0	0	0	0	0	0	0	0	0	0	0	0	0	0	0	0	0	0	0	0	0	0	0	0	0	0	1	0	0	1	0
XLOC_000949	22	0	0	0	1	0	0	0	0	0	1	0	0	0	0	0	0	2	0	0	0	0	2	2	0	0	0	0	0	0	2	1	0	0	0	0	0	0	0	0	0	0	0	1	0	0	0	1	0
XLOC_000950	16	0	0	0	0	0	1	0	0	0	0	0	0	0	0	1	0	0	1	0	0	0	0	0	0	0	1	1	0	0	1	2	1	0	0	0	0	0	0	0	0	1	0	0	0	0	2	1	0
XLOC_000951	2386	16	27	72	29	21	22	28	45	35	39	28	23	29	46	23	20	33	41	21	10	49	48	46	22	22	48	24	28	37	38	59	24	17	34	28	22	19	26	14	28	41	30	40	28	27	41	20	20
XLOC_000952	175	6	2	15	4	0	1	2	3	9	3	0	2	0	3	2	3	1	1	0	1	0	2	1	2	1	1	0	3	1	1	2	0	2	3	1	0	1	5	2	3	2	2	9	2	1	3	2	0
XLOC_000953	148	1	4	14	4	1	2	1	3	6	4	0	2	2	0	0	0	2	1	1	3	0	2	4	1	2	1	0	1	1	0	2	0	3	4	0	2	2	1	2	2	1	2	6	1	2	2	1	1
XLOC_000954	47053	456	625	870	649	421	341	384	715	752	601	390	622	465	922	529	260	579	668	332	419	573	1088	645	754	572	673	444	575	727	614	543	399	407	506	464	403	430	489	413	742	717	504	805	922	619	823	664	456
XLOC_000955	93	0	0	1	1	1	2	0	1	0	0	1	1	3	2	2	0	1	2	1	3	0	2	2	2	1	2	1	1	1	0	0	1	2	0	2	1	1	0	3	0	1	1	0	1	1	1	1	0
XLOC_000956	4653	46	58	71	86	38	39	37	64	53	45	40	55	46	88	48	19	53	51	27	32	47	70	37	59	75	68	50	30	75	71	77	53	43	58	70	46	71	55	53	51	102	41	85	61	50	67	57	51
XLOC_000957	20	0	0	0	0	0	0	0	0	0	0	0	0	0	0	0	0	0	0	0	0	0	0	0	0	0	0	0	0	0	1	0	2	0	0	0	2	0	0	0	0	0	0	0	0	0	0	1	0
XLOC_000958	18659	99	207	294	305	135	101	87	286	238	180	157	171	128	377	236	82	173	199	128	170	206	366	222	213	191	265	134	182	307	296	247	245	123	209	181	145	193	207	160	251	282	244	329	204	194	352	248	143
XLOC_000959	117783	901	1368	1536	1292	1121	770	815	1820	1349	1537	1325	1981	1503	3004	1461	817	1644	2451	768	958	1738	2111	1261	1445	1278	1284	957	1120	1509	1838	1087	846	702	1338	930	603	852	1189	791	1114	1498	1489	1859	2237	1770	1644	2017	1332
XLOC_000960	1	0	0	0	1	0	0	0	0	0	0	0	0	0	0	0	0	0	0	0	0	0	0	0	0	0	0	0	0	0	0	0	0	0	0	0	0	0	0	0	0	0	0	0	0	0	0	0	0
XLOC_000961	58	3	0	0	1	2	0	1	0	2	1	0	1	0	1	1	0	0	1	0	0	0	1	0	1	0	1	1	0	0	2	0	1	1	1	2	1	0	3	0	0	0	0	4	1	0	0	0	1
XLOC_000962	110	1	1	1	4	0	1	2	2	7	0	1	0	4	4	2	2	0	1	0	0	2	3	1	0	1	1	2	1	0	1	3	0	3	1	1	1	1	1	1	1	1	1	0	4	2	2	1	0
XLOC_000963	14	0	4	0	0	0	0	0	1	0	0	0	0	0	0	0	0	0	0	0	0	0	1	0	0	0	0	0	0	0	0	0	0	0	0	0	0	0	0	0	0	0	0	1	0	0	0	0	0
XLOC_000964	115	3	1	1	5	3	0	0	3	1	2	2	4	3	4	1	0	4	4	1	4	1	1	0	1	0	0	0	0	0	2	0	1	0	1	1	0	0	0	1	1	0	1	1	2	1	2	3	1
XLOC_000965	280	0	1	0	0	0	0	0	2	1	0	0	2	0	0	0	1	1	1	0	0	4	20	3	10	18	5	2	6	4	13	15	4	1	5	5	1	6	7	2	2	6	5	5	1	1	2	4	0
XLOC_000966	27	0	1	0	0	0	0	0	0	0	0	0	0	0	0	0	1	0	0	0	0	2	2	0	0	0	1	0	2	1	0	0	0	0	1	1	0	0	0	0	1	0	1	0	1	0	0	0	0
XLOC_000967	1447	11	54	13	17	23	2	5	20	29	34	6	5	12	9	7	12	11	8	7	7	19	62	19	27	31	21	9	20	8	16	49	25	21	14	19	15	9	13	5	6	23	40	39	36	18	7	13	8
XLOC_000968	2111	0	5	1	2	0	0	1	0	0	0	3	0	0	0	0	0	0	1	0	0	79	84	54	98	78	40	33	54	64	90	36	26	29	38	41	37	46	60	31	30	49	19	39	26	25	21	27	21
XLOC_000969	13	0	1	2	0	0	0	0	0	0	0	1	0	1	0	2	0	0	0	0	0	0	0	0	0	0	0	1	0	0	0	0	0	0	0	0	0	0	0	0	0	0	0	0	0	1	0	0	1
XLOC_000970	98	1	0	0	0	0	0	0	0	0	0	1	0	0	0	2	1	0	0	0	0	4	4	1	5	2	2	2	2	2	6	5	0	0	3	1	1	7	2	2	1	3	0	0	2	1	0	0	0
XLOC_000971	149	2	0	4	5	2	1	2	2	5	5	0	0	3	2	8	0	0	3	1	4	1	1	0	2	1	0	1	1	1	2	0	1	1	0	2	1	1	3	0	1	2	0	3	2	0	1	5	2
XLOC_000972	234	3	7	17	3	5	0	3	8	10	15	0	2	1	1	2	0	4	5	0	2	1	3	2	4	4	6	1	1	2	1	1	2	5	2	3	3	1	2	2	5	4	1	7	4	2	3	5	1
XLOC_000973	191	0	8	14	1	1	2	0	7	6	9	0	2	0	2	5	0	1	1	1	0	3	6	2	3	3	2	0	3	3	2	3	3	2	2	5	1	0	2	2	2	4	2	6	1	3	3	3	0
XLOC_000974	70532	1044	1165	916	1534	665	561	807	1191	768	546	1390	739	1087	2360	1360	568	1306	1324	774	581	546	947	615	537	679	631	459	511	868	573	803	662	448	1129	779	356	562	831	793	882	1095	730	1169	889	744	620	773	504
XLOC_000976	6	0	0	0	0	0	0	0	0	0	0	0	0	0	0	0	0	0	0	0	0	0	0	0	0	0	1	0	0	0	0	1	1	0	1	0	0	1	0	0	0	1	0	0	0	0	0	0	0
XLOC_000977	5	0	0	0	0	0	0	0	0	0	0	0	0	0	0	0	0	0	0	0	0	0	0	0	0	0	0	0	0	0	0	0	0	0	0	0	0	0	0	0	0	0	0	1	0	0	0	1	0
XLOC_000978	79	0	0	2	0	0	3	0	1	0	5	0	0	0	1	0	0	2	1	1	0	2	1	0	0	0	0	0	1	1	0	0	0	0	0	0	2	0	0	0	3	2	3	2	2	3	0	0	0
XLOC_000979	123	2	1	1	1	1	0	2	5	1	0	1	0	0	2	1	0	2	2	0	0	4	5	0	1	2	2	2	1	1	2	0	3	1	1	3	3	2	7	0	7	3	1	1	0	2	1	1	3
XLOC_000980	12390	118	127	217	152	108	89	93	168	163	126	121	154	124	234	158	90	222	169	113	86	187	299	187	167	161	196	119	119	159	171	169	103	121	157	140	151	148	176	133	180	206	133	194	184	171	175	140	99
XLOC_000981	39733	381	607	701	600	404	327	277	530	594	467	402	504	404	749	500	278	579	606	341	368	488	926	546	636	505	613	377	473	548	534	491	346	328	425	325	304	339	468	371	536	644	465	729	758	510	679	523	294
XLOC_000982	13	0	0	0	0	0	1	0	0	1	0	0	0	0	0	0	0	0	0	0	1	1	0	0	0	0	0	0	0	0	0	0	0	0	0	0	0	0	0	0	0	0	0	0	0	1	0	1	0
XLOC_000983	5770	55	72	70	80	45	32	59	72	82	74	56	61	52	135	74	18	62	75	37	66	83	135	62	47	68	69	38	62	92	82	56	28	67	72	83	33	54	81	57	70	82	61	111	123	100	89	87	48
XLOC_000984	3597	30	36	111	33	43	36	16	90	84	129	54	26	32	119	49	22	73	57	19	23	29	86	52	50	35	43	44	40	61	38	26	20	22	32	30	24	35	39	27	38	60	46	67	86	55	76	56	38
XLOC_000985	42260	83	570	632	613	269	282	329	599	380	318	350	765	794	1721	1224	376	1107	1121	220	651	103	477	152	469	589	183	141	457	350	549	283	412	859	766	987	402	466	566	322	537	443	257	619	431	439	375	321	195
XLOC_000986	304	0	1	1	0	0	0	0	0	0	0	0	0	0	0	0	0	0	0	1	0	6	15	7	8	19	11	4	7	4	14	2	0	6	6	4	7	8	3	7	9	3	2	7	1	7	2	4	0
XLOC_000987	275	5	2	9	1	1	2	2	5	3	4	1	1	1	4	0	0	1	0	0	1	1	4	2	3	4	4	0	10	5	6	1	0	2	3	3	7	7	5	3	5	6	4	4	6	6	1	6	1
XLOC_000988	39	0	0	0	0	0	0	0	0	0	0	0	0	0	0	0	0	0	0	0	0	1	3	1	1	2	2	3	3	3	3	0	1	0	0	0	0	0	0	0	1	1	0	0	1	1	1	1	1
XLOC_000989	233	1	3	7	3	0	3	2	3	1	2	0	1	2	6	3	1	3	4	0	1	5	11	6	6	5	2	2	2	5	3	3	2	4	4	3	2	2	4	0	3	3	3	3	4	1	5	3	1
XLOC_000990	16360	124	180	213	229	121	109	103	250	190	173	166	240	163	349	193	84	237	247	120	156	247	384	216	246	271	236	128	202	246	242	193	149	144	210	200	151	164	202	149	226	298	169	266	271	222	270	223	149
XLOC_000991	2376	24	32	54	51	25	20	17	23	33	24	43	23	23	42	25	19	47	46	30	20	48	72	34	39	40	45	32	29	29	43	28	21	25	32	24	15	22	34	20	22	32	26	39	41	19	35	22	15
XLOC_000992	17653	215	182	252	286	144	114	121	242	201	189	200	311	183	416	255	89	278	337	177	187	159	282	173	180	162	192	137	188	213	188	194	163	104	219	162	100	179	250	178	234	264	176	308	298	210	251	224	155
XLOC_000993	183685	1827	2644	3264	2901	1529	1211	1215	1863	2284	1909	3321	2765	2309	4006	3259	2422	4905	2848	2616	1646	2064	3770	2554	2430	2558	2911	1488	1859	2086	1650	2649	1688	1951	2255	1493	1674	1463	1495	1651	2042	2293	1902	3223	2314	1570	2033	1753	1085
XLOC_000994	231	4	7	10	3	5	2	3	1	15	2	6	4	8	6	1	2	4	6	0	2	0	0	0	0	0	0	0	0	0	0	0	0	0	0	1	0	0	0	0	3	3	1	3	6	5	3	11	1
XLOC_000995	15	0	0	0	0	0	0	0	0	0	0	0	0	0	0	0	0	0	0	0	0	2	4	0	0	0	2	0	0	1	1	0	0	0	0	0	0	0	0	0	0	0	0	1	0	0	0	0	0
XLOC_000996	26781	180	275	300	193	331	231	142	287	296	164	238	172	237	469	225	92	214	204	144	177	323	567	310	316	384	289	268	261	421	289	378	306	227	403	299	184	278	408	382	288	421	297	573	536	488	393	403	222
XLOC_000997	7293806	84163	87004	60617	112559	58853	45571	58710	63866	62347	58873	137370	135431	101695	225407	141191	90605	209177	145515	115451	78831	75302	117582	73367	58005	92035	67496	38010	57602	74630	58796	82280	63259	64259	100875	64698	43144	58103	82501	75226	48233	84754	71141	82108	72043	59991	54436	49872	46275
XLOC_000998	1291	19	23	31	20	27	21	10	22	37	19	7	10	19	16	10	7	9	9	3	4	16	13	17	8	6	45	8	23	23	17	8	8	6	12	14	3	2	12	12	22	20	23	34	31	30	23	23	13
XLOC_000999	110	0	1	0	3	1	0	0	2	1	1	2	1	1	1	1	1	1	1	0	0	0	2	3	2	1	0	0	0	0	0	2	3	0	2	5	0	2	3	2	1	3	1	3	2	0	3	3	0
XLOC_001000	6727	161	151	94	249	97	74	191	113	70	120	187	119	132	314	175	71	338	187	78	64	26	57	13	16	31	54	51	36	54	41	29	31	44	31	33	16	29	43	26	73	73	62	81	58	47	26	53	60
XLOC_001001	1380	14	19	17	23	9	5	12	26	23	15	15	23	15	25	27	17	31	22	12	15	15	26	12	6	10	12	16	8	16	20	18	19	15	16	10	16	9	11	11	12	20	15	29	14	17	13	15	9
XLOC_001002	2	0	0	0	0	0	0	0	0	0	0	0	0	0	0	0	0	0	0	0	0	0	0	1	0	0	0	0	0	0	0	0	0	1	0	0	0	0	0	0	0	0	0	0	0	0	0	0	0
XLOC_001003	318	2	2	5	4	7	1	0	5	7	4	6	4	6	6	8	2	6	10	3	4	4	6	3	2	3	1	2	5	4	5	2	2	1	6	5	2	1	1	4	4	8	3	4	6	5	1	5	2
XLOC_001004	1621	3	13	34	8	14	2	8	14	16	25	9	13	8	13	6	3	9	8	2	7	12	42	27	25	18	25	26	33	75	46	26	11	12	20	10	7	16	21	11	27	31	24	62	15	26	33	25	15
XLOC_001005	1914	12	34	25	22	24	13	10	27	29	32	20	26	17	16	26	15	29	27	19	12	28	58	35	26	39	30	18	24	30	26	20	18	23	12	28	16	16	14	21	26	14	32	39	45	24	49	37	14
XLOC_001006	580	0	0	0	0	0	0	0	10	0	0	0	0	0	0	0	0	0	0	1	0	0	2	2	1	0	2	0	1	2	0	23	30	43	57	39	0	5	29	27	7	7	1	5	5	4	0	4	2
XLOC_001007	25815	313	342	366	405	233	228	229	326	338	271	242	256	224	497	251	87	290	302	161	177	325	537	288	297	352	297	233	260	312	372	303	243	246	405	300	149	241	327	356	523	530	288	420	484	392	376	449	312
XLOC_001008	424	12	22	8	16	3	6	10	13	11	9	5	10	7	20	13	3	17	19	2	11	0	5	1	1	0	0	2	1	0	0	1	0	0	0	0	1	1	1	0	1	10	1	9	5	9	1	6	7
XLOC_001009	99	0	3	3	0	0	0	0	2	2	1	2	2	1	2	0	0	0	1	1	0	1	6	0	1	1	0	2	0	1	1	3	3	1	1	2	0	3	1	2	0	2	0	0	2	0	6	1	1
XLOC_001010	45	2	1	2	1	0	0	0	0	3	2	0	1	0	1	1	1	0	0	0	0	0	0	0	1	0	0	0	0	0	0	0	0	0	0	0	0	0	0	0	0	2	1	1	3	2	0	0	1
XLOC_001011	25	0	0	0	0	0	0	0	0	0	2	5	0	0	0	1	0	1	2	0	0	0	0	0	0	0	0	0	0	0	0	0	0	0	0	0	0	0	0	0	0	2	0	0	0	0	0	0	0
XLOC_001012	60	3	2	3	2	2	0	3	0	1	1	1	0	1	0	0	1	1	1	1	0	0	0	1	0	0	0	1	0	0	1	0	1	0	1	0	0	0	1	0	1	0	0	0	2	1	2	2	0
XLOC_001013	303	1	9	10	5	2	2	4	4	3	3	9	0	4	1	0	0	1	2	0	0	5	12	3	7	5	0	3	2	2	4	2	8	4	4	2	1	4	10	2	4	5	4	6	3	6	2	8	8
XLOC_001014	214	3	4	5	5	3	0	6	7	2	3	0	2	1	6	0	4	3	5	1	3	2	2	3	0	3	7	0	3	4	5	2	3	2	1	0	2	1	1	4	4	4	2	4	3	4	3	3	2
XLOC_001015	138	0	2	1	2	2	0	0	2	3	1	1	1	1	1	0	1	0	2	1	0	4	3	2	2	7	3	1	8	0	1	3	2	3	2	4	3	1	0	0	4	0	2	1	2	2	4	0	2
XLOC_001016	19	0	0	0	0	0	0	0	0	0	0	0	0	0	0	0	0	0	0	0	0	0	0	0	0	3	0	0	0	0	0	1	0	0	0	1	0	0	0	2	4	0	0	1	0	0	1	0	0
XLOC_001017	244	2	2	2	0	3	1	2	2	0	2	0	1	1	3	2	1	2	4	0	2	11	15	4	7	10	0	2	6	4	5	2	1	1	0	5	1	1	2	2	5	0	5	2	5	2	2	2	2
XLOC_001018	105	1	3	2	0	1	0	0	0	3	1	4	0	0	0	0	0	0	2	0	0	2	2	2	2	1	3	0	2	1	1	0	2	0	2	0	0	0	0	0	2	0	2	4	11	4	0	0	0
XLOC_001019	86	0	1	2	0	3	0	0	0	0	0	2	1	1	0	0	0	0	2	1	0	2	2	2	2	1	0	0	1	2	4	3	1	0	0	0	1	3	3	0	0	1	4	1	2	1	3	0	2
XLOC_001020	352	8	10	0	4	6	9	3	7	6	6	2	0	0	3	0	2	3	2	1	1	8	4	11	6	0	2	6	1	9	7	1	7	5	11	5	6	0	7	9	5	2	2	3	6	4	8	8	3
XLOC_001021	83	1	2	3	4	3	2	2	1	2	2	1	0	0	2	0	1	2	1	1	0	0	0	0	1	1	0	0	0	2	0	0	0	0	0	0	0	1	0	0	1	4	5	2	1	1	4	0	1
XLOC_001022	111	0	1	0	0	3	1	2	0	2	0	0	1	0	0	2	0	0	2	0	0	3	4	3	5	4	2	1	1	3	6	2	4	1	2	1	0	1	3	0	0	2	1	1	2	1	0	3	1
XLOC_001023	127	3	1	4	7	0	3	0	2	4	0	0	1	0	13	5	0	4	2	3	1	0	0	0	0	1	0	0	0	0	2	0	0	0	0	0	0	0	0	0	3	0	4	1	1	2	2	2	1
XLOC_001025	7	0	1	0	0	0	0	0	0	0	0	0	0	0	0	0	1	0	0	0	0	0	0	0	0	0	0	0	0	0	0	0	0	0	0	0	0	1	0	0	0	0	0	1	0	0	2	0	0
XLOC_001027	52	2	0	0	0	1	0	1	2	1	2	1	3	0	0	3	0	0	2	0	2	0	0	0	0	0	0	0	0	0	0	0	1	0	0	0	0	0	0	0	0	0	1	1	2	0	0	0	1
XLOC_001028	567	1	10	13	7	11	2	5	78	20	7	2	4	6	9	2	5	16	14	4	3	3	13	6	6	8	1	7	10	34	9	3	2	1	6	5	0	0	2	1	3	4	5	22	4	14	12	7	2
XLOC_001029	50900	526	798	696	777	619	382	355	501	849	579	459	387	445	901	627	208	543	440	316	262	772	902	776	678	729	1038	404	567	702	775	578	377	366	601	520	369	367	436	401	824	1016	992	1344	1137	1113	614	1158	626
XLOC_001030	26	0	0	0	0	0	0	0	0	0	0	0	0	0	0	0	0	0	0	1	0	1	0	0	1	0	1	2	0	0	0	0	0	1	0	0	0	0	0	1	0	1	1	1	0	0	1	0	0
XLOC_001031	958	7	4	6	9	12	6	8	8	9	11	9	15	14	38	14	1	9	12	4	9	12	10	8	10	4	8	7	4	21	15	10	10	7	16	11	7	8	12	5	9	11	8	22	13	15	14	12	8
XLOC_001032	68	0	0	0	0	0	0	0	1	2	1	0	0	0	0	2	0	2	0	0	1	2	0	2	4	1	1	0	0	2	1	1	0	0	1	0	0	1	1	3	1	0	0	1	0	1	1	3	2
XLOC_001033	141	7	0	5	1	0	1	5	2	1	1	3	2	1	4	0	2	2	2	0	1	0	1	0	0	1	0	2	1	1	4	4	3	0	0	1	1	0	0	0	1	3	4	3	4	1	3	1	3
XLOC_001034	49396	618	931	865	976	557	518	397	699	839	628	571	658	478	918	539	287	682	615	396	339	607	1114	674	641	678	667	423	527	571	527	468	359	330	533	396	258	393	501	414	712	846	748	993	945	760	723	772	444
XLOC_001035	57695	425	736	803	659	525	411	330	549	508	502	360	591	643	975	455	211	482	547	371	364	960	1705	980	988	893	1576	474	924	857	724	627	645	541	927	700	392	504	868	626	711	1028	618	1022	1337	836	930	878	527
XLOC_001036	1646	17	19	13	16	17	10	5	46	30	28	10	33	14	24	25	6	27	54	17	19	26	46	20	14	16	23	17	20	26	22	15	10	12	7	6	18	5	15	5	20	28	41	37	27	26	24	27	15
XLOC_001037	22	1	1	0	0	0	0	0	0	0	0	0	0	0	0	0	0	0	0	0	0	0	0	1	0	0	0	0	0	2	0	0	0	0	1	1	1	1	2	0	0	1	0	1	0	0	0	0	0
XLOC_001038	8	0	0	1	0	0	0	0	0	1	2	1	0	0	0	0	0	0	0	0	0	0	0	0	0	0	0	0	0	0	0	0	0	0	0	0	0	0	0	0	0	0	1	0	0	0	0	0	0
XLOC_001039	194	2	15	12	12	8	8	4	3	8	5	0	0	1	7	2	0	2	3	2	2	0	1	0	2	0	0	0	0	0	2	0	2	0	1	0	0	1	1	0	3	6	3	12	2	2	0	3	0
XLOC_001040	30	0	0	0	0	0	0	0	0	0	0	0	1	1	0	0	0	0	0	0	1	0	3	0	0	0	0	0	0	2	1	1	0	0	0	1	0	0	0	1	0	1	1	2	0	1	0	0	1
XLOC_001041	422	6	4	5	6	3	5	1	6	6	4	2	1	2	3	3	0	4	5	1	0	7	11	14	10	8	7	5	11	5	13	14	5	8	7	4	6	7	6	3	3	9	3	8	10	2	5	4	1
XLOC_001042	108	0	0	0	1	2	1	1	0	0	1	0	1	0	4	1	0	1	2	0	1	1	5	2	3	2	1	0	2	3	2	0	0	0	0	2	0	1	1	0	1	1	1	4	4	2	2	4	3
XLOC_001043	1546	23	43	39	16	28	18	10	32	66	32	9	5	8	7	13	11	10	6	4	1	18	65	26	32	27	24	12	20	15	19	39	23	21	24	10	16	5	12	7	7	29	34	27	25	26	17	16	19
XLOC_001044	84	0	0	0	0	2	0	0	1	1	0	0	0	0	1	0	0	0	1	0	1	5	3	4	3	6	6	0	3	2	0	4	2	1	0	0	1	2	3	0	0	4	0	1	0	0	3	0	1
XLOC_001045	42	0	4	1	1	1	4	0	1	5	0	0	0	0	0	0	0	3	0	0	0	0	0	0	0	0	0	0	1	0	0	0	0	0	0	0	0	0	0	0	0	1	2	0	0	3	1	0	0
XLOC_001046	33	0	0	0	0	0	0	0	2	0	0	1	0	0	1	1	0	0	0	0	0	0	1	0	1	1	0	0	1	0	2	1	1	0	0	2	0	2	0	0	0	0	0	0	1	0	1	2	1
XLOC_001047	30	0	0	0	0	1	0	0	2	0	0	0	1	0	1	0	0	0	1	0	0	1	0	0	0	0	0	0	0	0	1	1	0	0	0	1	1	1	0	0	0	0	0	0	1	0	2	4	1
XLOC_001048	30	0	0	0	1	0	0	0	0	0	1	0	0	0	1	0	0	0	0	0	0	0	0	0	0	0	0	0	0	0	0	1	0	0	1	0	0	0	0	2	1	2	0	1	0	0	0	1	0
XLOC_001049	34	0	0	0	0	0	0	0	0	0	2	0	0	0	0	0	1	0	1	0	2	0	3	1	0	3	0	0	0	1	0	1	0	1	0	0	0	1	1	0	0	0	0	0	2	0	1	1	0
XLOC_001052	804	8	37	26	11	17	16	10	14	14	26	5	9	7	10	9	2	12	15	7	13	9	8	8	8	9	9	5	10	8	6	2	5	4	5	2	3	3	9	4	11	9	22	11	8	10	39	9	4
XLOC_001053	9395	162	247	391	210	89	159	69	115	95	316	160	81	57	99	46	55	86	111	23	17	755	135	197	87	75	243	81	147	151	141	63	35	46	69	33	27	24	53	50	99	170	178	183	116	159	240	110	42
XLOC_001054	2605	27	48	21	43	21	16	12	32	41	24	10	9	9	15	14	5	5	12	3	4	63	121	59	57	84	43	45	39	50	60	26	21	16	19	12	16	20	21	12	30	109	48	68	104	73	37	50	33
XLOC_001055	25526	253	503	463	500	343	228	225	466	598	316	177	138	152	322	214	101	161	199	50	149	494	847	406	548	594	389	314	362	410	532	246	168	143	201	131	147	127	219	101	347	414	374	541	698	464	412	537	270
XLOC_001056	16	1	0	1	2	0	0	0	0	0	0	0	0	0	0	0	0	0	1	0	0	0	1	0	0	0	0	0	0	0	0	0	0	0	0	0	0	0	0	1	1	0	0	0	0	0	0	1	0
XLOC_001057	41023	919	1029	365	1228	659	490	599	1081	675	354	677	340	821	1328	811	417	760	837	282	316	375	594	315	412	497	259	264	260	336	350	245	272	284	414	303	248	292	356	253	381	686	593	799	603	409	287	502	423
XLOC_001058	262	8	4	0	18	8	2	7	12	4	1	5	1	11	15	5	4	6	4	1	1	1	1	0	1	2	1	1	0	1	3	0	0	3	2	3	0	1	0	0	2	0	2	5	9	3	2	2	4
XLOC_001059	259	12	9	9	0	3	5	7	13	3	4	7	1	0	4	8	5	14	5	2	0	0	6	3	0	0	0	0	3	3	1	1	0	0	1	0	0	0	0	0	5	0	5	1	0	0	0	7	2
XLOC_001060	45	0	2	5	5	0	0	0	3	1	0	1	0	0	0	1	0	0	0	0	0	0	1	0	2	0	0	0	0	0	1	0	0	2	0	0	0	0	1	0	1	1	1	3	0	0	0	0	0
XLOC_001061	38646	493	515	508	756	303	311	393	663	543	523	406	409	576	873	606	212	491	569	209	288	396	761	365	487	455	426	270	426	470	381	416	427	387	568	418	200	265	362	238	496	643	473	714	700	482	549	507	369
XLOC_001062	1074	10	15	55	13	20	9	4	47	44	48	4	18	11	17	7	10	22	8	5	3	8	20	18	8	15	31	10	3	20	12	14	7	6	6	4	5	5	8	7	17	14	11	33	14	29	17	17	4
XLOC_001063	1153	16	34	5	35	22	4	21	11	19	9	26	8	15	20	18	13	16	23	13	11	13	30	14	12	19	12	9	15	16	22	14	11	8	15	9	7	3	9	4	7	18	13	22	19	11	10	8	11
XLOC_001064	1275	22	29	4	43	22	10	18	29	22	3	14	5	23	28	15	6	22	27	8	11	15	37	14	19	14	13	9	18	16	16	3	11	7	10	9	9	18	20	15	7	34	22	20	25	14	12	17	22
XLOC_001065	1106	0	5	14	7	19	7	3	11	0	2	8	2	4	7	1	0	10	2	1	1	27	55	30	32	26	44	36	10	62	26	4	4	9	11	3	4	0	0	2	43	21	28	7	17	11	19	8	7
XLOC_001066	28869	504	608	679	634	353	327	232	468	549	311	300	274	254	379	250	94	257	229	170	151	440	725	284	365	390	443	300	270	484	445	180	156	137	287	151	116	169	170	164	677	649	462	715	667	505	514	546	279
XLOC_001067	707	12	13	0	15	2	6	9	8	2	3	24	2	16	23	9	12	11	12	4	5	6	12	10	3	11	9	6	8	7	8	12	8	7	11	9	16	13	11	6	9	14	7	8	2	3	3	7	13
XLOC_001068	1563	10	11	8	11	10	5	17	14	6	8	26	36	17	36	11	5	13	8	5	20	22	11	7	7	15	11	9	12	32	12	16	23	13	41	13	4	15	26	19	6	13	32	24	15	11	18	13	15
XLOC_001069	914	8	5	7	9	2	2	13	11	7	9	16	13	11	22	12	2	10	6	3	14	7	5	11	6	10	5	7	3	21	10	7	22	7	19	17	5	7	13	7	2	6	12	17	7	9	7	2	9
XLOC_001070	30978	403	334	577	425	309	276	301	437	532	308	238	504	270	537	369	168	478	360	324	347	547	892	474	485	483	630	328	459	531	471	433	285	289	415	259	239	236	322	316	543	435	294	439	484	341	322	330	252
XLOC_001071	2605	55	48	53	51	46	30	52	50	54	38	63	71	71	92	37	18	85	48	41	47	9	20	11	6	12	10	6	7	20	10	7	7	5	11	12	10	5	14	9	39	28	21	34	25	29	25	20	24
XLOC_001072	220	4	8	13	3	3	3	3	5	5	5	1	0	0	7	3	1	0	0	0	2	2	5	3	2	6	4	2	2	6	2	0	0	1	2	2	0	1	1	2	2	4	2	6	5	7	2	1	10
XLOC_001073	187	4	1	9	2	9	0	2	1	5	7	0	0	0	4	1	1	2	1	1	3	6	7	1	1	0	4	4	0	7	6	0	0	2	0	1	2	1	2	0	4	5	1	6	3	2	4	5	7
XLOC_001074	29	0	1	3	0	0	1	0	0	1	8	0	0	0	0	0	0	0	0	0	0	0	0	0	0	1	3	0	0	0	0	0	0	0	0	0	0	0	0	0	0	0	0	0	0	0	2	0	0
XLOC_001075	12363	98	216	267	205	121	131	109	224	213	182	136	157	132	232	165	76	170	161	101	91	102	253	172	174	139	192	122	138	189	145	154	89	112	105	109	71	83	96	85	193	186	139	209	269	180	233	171	94
XLOC_001076	77532	915	1497	1015	1851	919	855	798	1441	1178	744	1071	1037	957	1582	1015	557	1264	1036	725	618	868	1538	825	900	827	896	675	810	804	906	754	571	588	923	723	488	625	847	747	1069	1407	937	1346	1513	1076	1029	1163	715
XLOC_001077	957	6	12	49	16	4	9	4	16	22	17	3	12	12	7	9	4	6	7	1	5	15	15	12	20	10	13	12	8	19	4	15	2	3	2	5	9	2	5	4	21	6	5	14	25	28	20	12	3
XLOC_001078	19072	134	340	271	410	206	198	186	400	264	220	198	197	168	244	230	109	239	182	125	147	307	605	271	315	309	335	213	201	324	305	143	89	116	156	126	157	103	141	150	434	331	226	367	376	304	231	269	176
XLOC_001079	4406	63	143	205	104	82	49	56	135	160	121	46	44	35	54	41	18	54	42	16	52	20	39	32	33	33	42	16	37	56	46	19	10	11	20	17	8	19	18	21	76	89	39	94	100	67	109	112	44
XLOC_001080	3807	21	20	29	35	18	12	13	27	42	31	30	32	34	81	23	11	34	46	18	30	31	47	59	88	28	60	34	43	43	37	96	26	24	42	32	20	38	35	23	39	46	25	44	43	43	48	36	28
XLOC_001081	211	2	4	4	2	2	3	1	3	2	3	0	2	2	3	1	1	4	2	1	0	7	2	3	7	3	2	2	2	4	6	2	3	2	1	3	2	4	4	5	2	4	3	3	4	3	5	6	2
XLOC_001082	5660	55	102	108	100	74	76	41	141	130	92	70	23	38	80	48	63	85	71	27	30	78	145	110	107	73	62	45	54	90	57	71	42	50	33	32	60	33	57	30	74	83	76	141	112	102	125	90	60
XLOC_001083	158	1	0	2	1	1	0	1	2	1	1	1	1	1	1	1	0	0	1	0	1	2	5	1	2	6	1	3	1	2	3	7	10	7	6	2	1	7	4	3	1	5	1	7	1	2	0	0	0
XLOC_001084	2157	52	227	151	1	2	134	72	89	120	147	37	44	2	89	0	32	112	94	34	49	0	1	2	1	1	0	1	0	0	1	0	0	0	0	0	1	1	0	0	116	2	0	89	1	0	0	3	35
XLOC_001085	1671	23	18	34	21	18	18	30	20	29	21	10	15	10	52	22	4	20	23	8	13	25	38	14	13	22	13	21	13	28	21	16	13	6	22	16	10	13	18	19	25	32	18	28	16	22	21	28	24
XLOC_001086	1690	33	23	62	84	11	10	16	29	22	18	12	5	10	115	9	9	24	12	17	19	20	35	24	22	15	17	9	14	17	19	9	6	9	13	8	14	15	13	7	20	13	11	24	12	5	14	12	12
XLOC_001087	1214	34	14	34	68	6	13	10	23	36	12	16	8	22	52	6	5	19	8	13	18	18	22	21	15	15	18	11	11	9	16	13	2	10	7	10	11	7	7	11	14	8	11	12	10	11	11	7	7
XLOC_001088	5259	44	101	55	105	50	38	53	77	69	64	36	38	59	109	75	44	72	98	43	46	77	128	72	77	90	84	56	56	68	87	60	54	66	80	54	60	62	75	51	47	84	58	94	78	49	48	55	35
XLOC_001089	39869	383	553	611	559	329	280	325	531	477	507	337	523	393	816	516	228	568	658	324	395	396	773	335	392	486	473	322	392	495	559	351	338	322	580	377	269	378	533	375	577	535	482	612	669	485	576	571	324
XLOC_001090	600	0	0	0	0	1	5	0	24	2	0	0	0	0	0	1	0	5	428	1	1	0	9	25	3	1	9	0	4	0	5	7	2	0	0	0	0	0	1	2	0	1	1	2	0	3	2	0	0
XLOC_001092	1162	13	7	16	15	12	11	5	18	44	27	14	9	8	21	6	2	14	11	4	4	10	33	27	29	19	14	8	27	14	11	21	20	16	11	25	21	6	20	5	12	10	6	16	16	11	26	17	8
XLOC_001093	54686	520	755	1133	856	455	494	391	663	974	605	577	577	508	799	629	303	680	729	427	393	638	1353	737	700	647	858	536	651	695	661	649	452	460	600	513	386	445	607	610	860	888	641	971	1086	922	886	945	409
XLOC_001094	9268	96	119	189	137	100	62	54	106	111	114	95	99	62	171	83	40	96	137	48	62	120	210	97	116	116	118	54	123	139	123	57	53	31	67	61	30	55	87	67	160	150	116	150	194	169	214	183	103
XLOC_001095	1	0	0	0	0	0	0	0	0	0	0	0	0	0	0	0	0	0	0	0	0	0	0	0	0	0	0	0	0	0	0	0	0	0	0	0	0	0	0	0	0	0	0	0	0	0	0	0	0
XLOC_001096	1	0	0	0	0	0	0	0	0	0	0	0	0	0	0	0	0	0	0	0	0	0	0	0	0	0	0	0	0	0	0	0	0	0	0	0	0	0	0	0	0	0	0	0	0	0	0	0	0
XLOC_001097	102622	1503	1258	806	2195	719	964	1130	1306	934	722	1348	1327	1340	2973	1490	537	1771	1406	997	802	896	1733	952	965	1363	886	918	880	1194	1009	1377	1430	1345	2038	1588	919	1199	1615	1417	1392	1474	812	1307	1181	929	639	920	748
XLOC_001098	982	0	3	0	1	1	0	1	1	1	0	1	6	3	4	1	0	2	1	1	3	9	7	2	4	18	5	8	1	24	9	10	30	16	59	19	10	22	25	21	11	16	12	9	5	4	1	5	7
XLOC_001099	69	0	0	0	0	0	0	0	0	0	0	0	3	4	1	0	0	0	1	2	3	0	1	0	0	1	0	0	0	0	0	0	1	1	4	1	0	1	1	0	2	0	1	0	1	0	0	0	0
XLOC_001100	57684	678	756	688	820	617	346	577	738	726	693	627	697	747	1548	749	343	811	761	418	466	694	1125	604	766	879	741	467	616	711	866	566	517	408	738	534	367	523	613	526	639	1043	715	964	1152	797	700	941	701
XLOC_001101	90250	297	420	1797	916	722	338	306	794	1183	1638	622	2152	385	729	448	226	363	547	154	180	1170	1212	1208	615	980	1980	518	1086	1941	4008	1932	636	395	1100	728	130	418	843	356	1599	1034	1457	3772	1436	2276	2127	2084	1061
XLOC_001102	382	0	0	12	3	0	2	0	3	2	2	0	5	2	1	2	1	3	2	0	3	9	19	10	15	4	7	8	5	4	9	8	2	2	4	4	10	2	1	2	12	2	1	6	1	4	14	8	1
XLOC_001103	5446	68	65	116	137	78	37	39	101	63	55	59	53	55	120	96	44	75	137	33	67	66	108	72	68	75	33	31	53	68	70	24	43	31	42	84	35	56	40	19	52	48	70	77	77	49	33	53	69
XLOC_001104	323	0	3	8	3	4	2	2	10	4	5	3	1	0	6	0	1	5	1	4	2	8	5	22	2	5	21	4	2	7	8	4	3	4	2	2	3	0	2	3	10	8	3	10	0	6	8	2	0
XLOC_001105	3741	4	7	15	18	10	4	7	32	15	24	11	15	17	34	14	2	22	14	2	4	35	100	46	53	92	209	43	37	71	107	85	63	77	134	115	52	84	76	117	31	39	36	41	38	41	18	38	15
XLOC_001106	37574	437	396	413	622	391	248	350	529	359	349	434	581	443	1003	508	201	734	643	440	284	373	581	290	356	391	378	288	294	524	438	410	379	253	563	426	228	335	528	423	424	609	321	626	512	498	394	495	279
XLOC_001107	9182	123	122	192	140	85	97	73	147	146	111	88	87	61	123	116	42	106	128	83	82	110	199	127	149	106	170	87	147	170	142	104	63	62	70	75	55	63	79	68	175	159	130	161	190	174	163	135	78
XLOC_001108	30003	225	443	891	444	320	284	185	409	516	398	289	399	337	642	354	174	387	412	236	241	313	543	325	331	267	430	224	338	429	266	340	257	239	315	289	159	247	278	232	462	435	322	544	497	423	537	418	218
XLOC_001110	1308	24	35	13	46	18	13	11	36	36	21	34	7	23	16	18	18	48	30	5	8	7	19	11	20	14	14	9	4	9	14	17	11	4	6	13	7	9	11	5	18	16	13	16	27	18	13	23	10
XLOC_001111	5418	56	83	101	138	58	48	51	87	71	83	58	60	56	118	90	34	58	90	41	45	62	108	62	78	101	81	50	57	84	76	42	37	36	74	35	27	44	45	35	96	84	63	94	102	84	70	84	46
XLOC_001112	199	3	20	9	5	0	0	2	8	3	6	0	3	2	3	4	3	3	9	0	7	0	0	0	0	0	0	0	0	0	0	0	0	0	0	0	0	0	0	0	0	0	1	8	4	4	4	4	4
XLOC_001113	514	13	4	17	23	5	4	4	12	8	6	4	5	13	33	1	0	4	6	4	3	3	8	6	4	8	4	2	5	4	5	3	1	1	6	3	4	3	2	4	7	5	4	8	7	6	5	6	3
XLOC_001114	282	8	8	2	19	3	5	7	10	6	3	6	2	2	12	6	2	10	8	1	4	1	5	1	2	1	1	3	0	5	4	2	2	0	0	0	1	0	3	1	7	4	1	6	8	5	3	3	2
XLOC_001115	2857	30	68	34	65	34	32	38	44	28	40	27	29	25	50	44	18	25	56	16	27	42	79	32	39	39	48	30	33	30	40	20	26	36	50	33	25	27	42	18	30	53	31	56	42	29	37	23	26
XLOC_001116	152	0	1	1	2	0	3	0	0	0	0	0	1	0	5	1	0	0	1	0	0	2	4	5	5	1	3	1	1	5	1	2	1	0	1	1	3	5	3	2	5	5	0	4	2	4	3	3	1
XLOC_001117	318	2	2	1	1	3	0	1	10	3	2	0	2	2	5	3	0	3	4	1	3	3	6	6	5	2	3	4	4	5	3	2	4	3	5	4	4	1	4	2	3	4	6	9	10	2	8	8	1
XLOC_001118	71	2	0	1	1	1	1	1	2	0	1	0	0	0	0	1	0	0	1	0	0	0	0	1	2	1	0	0	1	2	3	1	1	0	2	0	0	0	1	1	0	1	5	2	2	0	1	1	0
XLOC_001119	2423	21	21	22	44	11	14	20	41	12	25	18	21	12	40	12	9	22	24	10	14	17	67	45	49	53	25	17	45	33	43	43	19	21	44	21	7	12	25	20	26	33	30	64	54	35	49	29	39
XLOC_001120	439	3	7	1	4	2	1	8	9	4	5	31	10	16	40	8	3	15	12	1	15	0	1	0	0	0	0	0	0	0	0	0	1	0	1	1	0	2	0	0	1	3	0	4	2	2	0	7	3
XLOC_001121	648844	4155	6383	2297	5913	2971	1878	11729	6440	3250	3246	31640	16787	17679	36923	19470	8178	20116	15922	6725	16103	1895	2732	2424	1972	2458	2310	1442	2225	2615	2875	6608	4580	3031	5360	5916	2273	3502	7738	4778	3101	4243	3555	5643	3873	2149	2521	3574	2635
XLOC_001122	8	0	0	1	0	0	0	0	0	0	0	0	0	0	0	0	0	0	0	0	0	0	0	0	0	0	0	0	0	0	0	0	0	0	0	0	0	0	0	0	0	0	0	0	0	0	2	0	0
XLOC_001123	2373	21	28	76	42	46	14	9	39	40	32	11	17	13	42	21	8	15	28	7	9	17	39	29	25	19	19	26	32	67	29	30	21	8	15	14	6	16	14	21	50	39	20	55	42	36	50	48	30
XLOC_001124	17994	278	365	523	369	234	253	192	311	394	290	217	226	180	400	242	123	304	306	207	163	210	346	195	196	194	262	117	170	219	157	132	101	102	156	124	82	109	161	143	326	326	227	348	335	235	331	240	171
XLOC_001125	5751	57	84	145	88	61	26	43	93	68	63	50	72	53	105	55	28	60	88	32	31	75	230	51	65	96	97	39	65	72	98	41	35	27	57	37	18	37	62	42	80	59	63	117	106	78	118	81	56
XLOC_001126	76	0	0	0	0	0	0	0	0	0	0	0	0	0	0	0	0	0	0	0	0	14	10	3	3	9	1	2	2	5	5	0	0	2	2	0	0	0	0	1	0	1	0	1	2	0	2	1	1
XLOC_001127	558	0	0	0	0	0	0	0	0	0	0	0	0	0	0	0	0	0	0	0	0	63	145	22	28	44	11	34	17	29	10	5	0	8	6	4	9	3	5	2	6	18	0	3	14	13	7	1	7
XLOC_001128	550	0	0	0	0	0	0	0	0	0	0	2	1	0	0	0	0	0	0	0	0	59	152	20	43	46	18	25	13	28	11	4	0	9	3	3	8	3	6	5	5	10	0	2	7	10	9	2	6
XLOC_001129	13064	155	148	221	166	129	114	85	169	182	191	84	141	96	211	150	40	100	147	50	55	233	597	192	266	298	177	139	177	163	188	79	92	58	143	109	53	92	135	117	147	183	170	215	273	225	181	269	148
XLOC_001130	1287	3	16	49	6	7	11	5	18	31	24	9	13	11	18	4	4	8	10	14	9	11	46	34	36	14	13	20	38	27	19	8	5	10	13	32	22	22	14	5	12	11	11	22	23	13	35	17	7
XLOC_001131	10153	184	201	209	255	105	147	148	212	191	195	98	69	77	167	109	42	106	124	49	64	90	181	108	87	152	136	78	130	146	162	77	50	42	93	42	36	47	62	75	213	148	142	217	198	170	164	185	145
XLOC_001132	93	0	5	0	2	0	2	0	1	1	0	1	3	3	5	1	0	2	1	4	5	1	4	0	2	2	1	0	0	1	0	2	0	1	0	0	0	3	0	0	1	2	0	2	0	6	2	0	1
XLOC_001133	713	8	19	4	15	3	14	15	28	17	12	27	32	26	63	48	8	40	46	10	6	0	0	0	0	0	0	0	0	0	0	0	0	0	0	2	0	0	0	0	0	7	3	3	0	0	1	1	3
XLOC_001134	48	0	1	19	0	0	2	0	0	0	2	1	0	0	0	0	0	0	0	0	0	0	0	0	0	0	0	0	0	0	0	0	0	0	0	0	0	1	0	0	1	0	0	1	2	0	0	2	0
XLOC_001135	1813	15	47	59	35	27	31	6	31	52	36	10	17	21	33	22	18	34	14	14	19	23	51	33	31	28	28	16	25	29	21	23	15	13	14	9	13	9	11	13	36	19	18	39	36	27	36	19	13
XLOC_001136	10509	100	192	305	181	143	106	68	161	237	149	80	89	100	168	114	59	107	112	61	87	109	210	131	118	110	116	109	105	189	116	143	73	97	134	111	68	73	105	82	125	193	111	223	179	130	203	160	97
XLOC_001137	76380	926	942	453	1588	533	391	375	817	508	446	1336	1468	819	1676	1066	494	686	571	738	596	826	1228	725	629	1292	919	595	732	918	1181	984	820	651	1443	1004	524	824	1177	1200	805	1385	945	1039	1101	765	566	790	573
XLOC_001138	155134	1836	2728	4293	2840	1864	1584	1302	2050	2646	1932	1340	1511	1358	2632	1424	710	1734	1400	1039	972	2004	3939	2382	2602	2715	2920	1672	2191	2440	2312	1640	1195	1144	1543	1495	960	1207	1454	1405	3020	2795	1970	3580	2730	2405	2538	2546	1520
XLOC_001139	183	1	2	0	0	5	0	1	0	0	1	2	0	0	1	1	0	0	1	0	2	3	8	7	5	5	2	1	0	6	5	2	4	4	2	7	2	3	1	2	2	2	0	3	3	0	5	1	3
XLOC_001140	35	0	0	0	0	0	0	0	1	0	0	0	0	0	0	0	0	1	0	0	0	1	0	0	0	0	0	0	7	1	1	0	1	1	1	0	1	1	0	0	0	2	0	1	0	0	2	0	0
XLOC_001141	151	0	1	0	0	0	0	0	0	0	0	0	0	0	1	0	0	0	0	0	0	1	2	1	3	6	2	0	9	3	3	2	2	2	2	0	1	1	3	1	1	3	1	7	0	1	2	2	1
XLOC_001142	68111	563	1185	1275	890	872	511	557	913	889	796	867	755	643	1397	850	415	1106	1161	525	548	869	1266	736	940	883	887	524	670	999	862	778	548	527	817	570	286	451	610	572	839	1113	932	1438	1272	825	845	901	602
XLOC_001143	240	0	4	2	2	6	1	2	5	10	10	0	4	2	2	0	0	1	1	0	3	2	8	2	1	0	4	8	0	16	1	2	15	5	2	1	1	5	3	3	4	5	1	5	5	1	3	3	5
XLOC_001144	1624	7	22	45	5	17	7	8	25	18	26	6	9	10	35	19	8	4	17	12	11	20	37	22	30	23	16	17	35	29	15	8	7	13	20	17	17	18	15	13	19	22	13	32	23	20	65	30	16
XLOC_001145	29	2	0	0	0	0	0	0	0	0	0	1	0	0	0	0	0	0	0	0	0	1	1	0	0	0	0	0	0	0	1	0	0	0	1	0	0	0	2	2	0	0	0	0	0	1	1	0	0
XLOC_001146	203659	2510	3631	6464	4043	2097	2082	1610	2809	3698	2553	2176	2946	1969	3539	2825	1258	2834	2544	1838	1653	2357	4444	3137	2681	2489	3115	2190	2417	2778	2210	2064	1315	1534	1990	1592	1293	1730	1909	2013	2728	3221	2325	3372	3470	2445	2839	2491	1545
XLOC_001147	6223	42	143	459	102	87	99	32	121	126	59	14	32	32	50	52	17	32	36	29	54	70	155	134	90	110	85	73	89	118	72	41	39	36	43	47	33	54	24	41	151	204	88	155	112	65	88	110	67
XLOC_001148	639	25	23	30	16	20	16	16	26	43	41	8	10	10	5	3	1	1	8	1	2	0	1	3	5	1	3	2	1	1	2	1	0	0	1	0	1	2	5	0	12	5	5	14	34	12	14	10	3
XLOC_001149	300	3	6	3	0	4	2	0	6	4	2	2	3	3	4	3	2	3	5	1	3	6	3	7	5	2	5	2	3	4	6	10	2	2	7	8	2	4	1	3	4	3	7	1	4	3	8	3	5
XLOC_001150	170	0	0	1	1	1	0	0	3	2	2	2	1	3	3	1	1	0	3	0	0	4	7	4	3	4	4	0	4	1	4	4	5	5	1	2	1	2	6	3	1	3	1	1	2	1	4	1	3
XLOC_001151	7523	77	127	66	116	81	44	61	136	77	65	49	70	65	115	71	32	79	93	48	41	118	161	93	80	121	96	79	105	84	115	93	64	57	128	81	69	76	105	72	83	111	107	111	185	93	158	126	80
XLOC_001152	1034	13	16	10	18	14	7	7	20	11	16	5	10	9	18	17	4	8	14	10	7	17	18	10	13	15	13	9	8	11	18	13	9	2	10	13	8	11	10	6	10	11	11	10	22	12	25	15	12
XLOC_001153	14610	159	138	216	211	94	107	129	191	143	127	160	222	146	344	181	59	172	230	94	132	151	245	107	129	155	152	102	138	203	202	119	88	49	186	142	34	152	218	144	281	180	170	235	260	194	171	248	132
XLOC_001154	264	2	3	12	1	9	5	10	11	21	8	2	5	2	10	1	4	3	5	2	1	1	0	0	0	0	0	2	1	0	0	1	0	0	0	0	0	0	0	0	5	6	2	12	5	4	6	2	3
XLOC_001155	22	0	0	0	0	1	0	0	0	0	0	0	0	0	0	0	1	0	0	0	0	0	1	1	1	0	0	2	0	1	0	1	0	1	1	0	0	0	0	0	0	0	1	0	0	1	0	0	0
XLOC_001156	94	1	0	5	3	1	0	0	1	2	2	0	0	0	2	0	0	3	3	2	0	0	0	0	0	0	0	0	0	1	1	0	1	1	0	1	2	0	1	0	1	1	4	3	1	1	2	0	0
XLOC_001157	82	2	4	5	1	0	1	2	2	3	3	2	1	2	9	3	2	3	3	6	1	0	0	0	0	0	0	0	0	0	0	0	0	0	1	0	0	0	0	0	0	0	1	1	0	0	0	0	0
XLOC_001158	21532	196	195	391	275	189	143	162	325	265	256	124	236	210	391	242	98	253	334	177	167	241	418	288	262	222	270	194	272	334	285	232	168	141	273	239	109	227	288	265	298	265	217	338	437	297	444	362	193
XLOC_001159	900	10	8	102	4	7	20	6	15	58	110	0	5	0	0	1	3	2	4	1	4	3	9	1	2	2	10	0	6	7	7	0	0	0	1	0	0	0	0	1	18	17	23	26	12	20	23	9	6
XLOC_001160	56829	357	466	1414	510	507	311	420	877	1128	1407	240	471	319	573	340	136	368	605	164	257	555	1437	725	596	435	1213	371	1012	1391	737	379	261	243	455	407	186	363	457	349	815	704	960	1300	1211	1280	1594	1300	622
XLOC_001161	453	8	14	10	9	7	9	4	9	20	9	3	5	8	15	7	5	6	3	3	4	4	9	5	3	9	6	5	5	7	8	2	2	7	5	7	3	1	2	2	2	5	4	4	12	3	9	6	5
XLOC_001162	8083	101	142	166	128	98	104	35	119	164	106	30	74	90	154	87	26	48	60	30	38	94	269	98	120	106	156	60	119	163	97	84	53	54	52	74	64	65	48	53	111	174	136	194	123	117	126	142	87
XLOC_001163	381	0	2	8	3	4	5	4	8	12	9	5	7	5	13	2	4	7	13	7	0	7	10	0	2	3	3	2	2	6	7	7	1	2	3	4	1	1	1	1	6	4	3	12	7	3	6	5	6
XLOC_001164	103	0	1	0	0	0	0	0	1	0	1	0	0	0	0	0	0	0	3	0	1	3	7	4	1	1	5	0	4	1	1	1	3	3	1	0	3	2	2	1	4	3	0	2	2	3	1	1	0
XLOC_001165	60	0	0	2	4	0	0	0	1	1	3	1	3	0	3	1	3	1	1	0	0	0	1	1	1	0	1	0	0	1	0	0	0	1	0	1	0	0	0	0	2	0	1	2	1	0	2	0	0
XLOC_001166	98	0	0	3	4	4	0	1	4	2	2	1	7	2	3	2	1	2	2	3	3	1	1	0	1	0	0	0	0	0	0	0	1	0	1	1	1	0	0	0	2	2	0	1	2	1	2	2	1
XLOC_001167	170	0	1	0	2	1	2	2	3	0	0	1	3	1	4	0	0	2	4	2	1	6	4	2	4	4	4	2	1	2	1	1	2	3	1	1	7	2	7	4	2	5	1	5	5	3	1	4	2
XLOC_001168	107	0	0	0	0	0	1	4	0	3	0	0	2	1	2	1	0	1	1	2	2	2	4	1	2	3	0	4	1	1	2	5	0	2	1	2	2	0	1	2	0	3	1	1	3	0	3	2	0
XLOC_001169	972497	11171	9214	4603	15351	5648	4636	9622	7457	6591	4944	18586	14736	16971	30854	16630	9807	17538	19007	10004	8383	7616	14458	6822	6744	9768	7253	5023	7759	8701	8161	13588	11021	10745	19618	14387	10275	12466	15294	13329	8761	12337	9985	12971	9512	7857	4758	11370	6872
XLOC_001170	23589	265	317	275	388	213	134	215	359	237	209	251	302	290	547	318	85	237	391	122	221	238	290	160	197	261	162	144	201	319	297	150	133	113	263	186	70	215	276	215	295	347	319	336	495	390	384	438	277
XLOC_001171	69	7	0	0	0	0	0	0	0	0	0	1	2	0	0	0	0	0	7	0	0	3	0	1	0	2	1	2	0	0	0	1	2	0	6	2	0	1	1	0	0	0	2	0	0	0	0	1	1
XLOC_001172	6172	455	12	36	4	2	6	5	15	2	3	2	154	4	16	2	1	6	211	0	0	277	179	119	312	342	52	152	75	87	167	237	239	213	260	219	174	144	36	64	23	64	27	29	50	18	14	16	37
XLOC_001173	47581	497	625	903	824	569	473	392	753	874	663	330	353	456	664	492	304	545	574	206	249	955	1275	980	723	683	798	466	620	726	608	437	255	280	486	482	329	323	402	286	736	751	709	817	1189	707	1075	793	572
XLOC_001174	21876	212	328	405	311	250	186	162	231	347	263	183	203	196	338	246	114	244	228	162	136	322	537	333	293	321	376	219	281	285	269	190	152	176	239	177	149	164	226	182	407	461	311	415	524	358	538	395	249
XLOC_001177	33418	335	390	604	475	303	261	244	483	555	371	292	362	422	651	500	201	382	423	184	239	581	809	591	584	490	500	367	393	532	409	526	441	366	438	432	270	305	310	231	379	504	425	648	580	395	514	402	271
XLOC_001178	5986	120	147	103	184	124	121	74	100	155	98	100	74	93	181	78	39	122	75	78	41	91	121	105	75	93	67	27	53	84	47	44	31	48	71	75	57	45	46	38	101	90	86	110	90	58	28	58	30
XLOC_001179	17366	237	324	463	288	264	193	166	222	374	262	175	220	215	364	265	99	225	229	177	120	255	316	260	230	210	313	136	183	220	170	196	89	125	131	135	106	109	109	105	231	277	232	334	276	236	281	221	175
XLOC_001180	56	0	1	2	1	2	0	1	2	0	0	4	1	2	1	0	1	2	11	0	1	0	0	0	0	0	0	0	0	0	0	0	0	0	0	0	1	0	0	0	0	0	0	0	0	0	0	0	0
XLOC_001181	73	0	1	0	2	2	3	3	3	0	1	0	0	2	5	2	2	4	0	0	0	0	2	0	1	1	1	1	0	1	1	0	1	1	2	0	0	0	1	0	0	1	0	0	1	2	1	1	1
XLOC_001182	5447	69	52	134	77	67	60	37	76	104	73	43	65	43	80	59	20	64	78	40	46	75	145	92	87	53	91	62	73	89	63	55	36	25	61	51	21	38	57	35	77	93	63	80	107	86	123	74	34
XLOC_001183	58	3	0	3	1	0	1	1	0	1	0	0	1	0	1	2	3	1	3	1	2	0	0	0	0	0	0	0	0	0	0	0	0	0	0	0	0	0	0	0	1	0	1	0	1	1	3	1	0
XLOC_001184	13872	158	549	877	230	315	578	86	257	440	468	38	60	43	101	67	29	107	68	80	69	47	137	92	86	69	137	60	61	79	37	63	19	42	25	40	39	30	42	29	223	224	227	311	375	256	307	255	141
XLOC_001185	3	0	0	0	0	0	0	0	0	0	0	0	0	0	0	0	0	0	0	0	0	0	0	0	0	0	0	0	0	0	0	0	0	0	0	0	0	0	0	0	0	0	0	0	0	0	0	1	0
XLOC_001186	6145	28	88	254	72	108	71	46	93	216	88	55	39	46	76	63	48	54	70	61	36	131	138	110	103	100	114	78	66	90	62	53	22	43	48	39	46	36	43	46	135	114	71	107	116	99	171	116	65
XLOC_001187	88334	876	965	1565	1072	849	713	690	1127	1478	1044	516	780	710	1313	969	436	764	1125	473	551	1824	2475	1774	1548	1357	1311	961	1142	1169	1100	1259	831	1003	1144	1110	1024	842	1024	864	1125	1305	1003	1297	1912	1179	1313	1478	879
XLOC_001188	706	4	8	47	11	11	8	3	6	18	8	0	1	0	3	3	1	2	3	1	2	7	28	17	6	18	30	12	12	16	8	6	4	2	2	1	0	8	1	0	4	10	9	31	9	11	11	11	2
XLOC_001189	568	4	3	39	11	6	11	1	9	15	15	0	2	1	7	1	0	1	2	0	0	7	23	21	8	5	22	9	7	13	6	9	1	1	1	5	1	2	1	3	9	8	11	25	8	8	7	16	1
XLOC_001190	419	3	3	40	9	3	5	4	4	12	7	0	0	1	1	3	2	1	1	1	1	9	25	9	7	3	15	9	6	8	6	1	1	1	2	1	3	2	1	1	5	6	4	13	3	9	9	4	3
XLOC_001191	386	2	6	33	3	4	2	1	6	9	8	1	2	0	0	0	0	0	0	0	0	8	29	10	4	2	21	12	11	7	6	0	0	1	1	1	2	0	3	0	9	6	4	14	2	9	10	6	1
XLOC_001192	75098	744	1031	2033	729	582	602	513	800	1056	719	537	615	397	794	459	285	763	622	522	423	1837	2287	2334	1614	1452	1666	1130	1056	1398	1024	1165	667	1001	960	1222	1368	1010	953	796	1006	1138	1015	1177	1326	656	1026	806	519
XLOC_001193	16326	188	257	325	259	182	192	124	230	260	201	130	106	109	175	139	69	123	154	73	90	351	578	383	370	333	332	184	259	233	216	216	158	157	164	150	162	134	143	189	272	269	239	350	318	205	209	299	161
XLOC_001194	306	2	13	11	14	9	5	4	8	17	10	4	4	2	5	5	2	3	3	0	2	0	3	1	0	2	0	2	1	0	1	7	1	0	1	3	3	2	4	1	2	5	2	3	3	2	4	6	2
XLOC_001195	3466	40	78	73	144	51	96	115	123	130	32	67	32	99	117	7	26	102	42	55	20	32	37	32	14	31	37	11	16	24	18	17	13	27	16	21	34	13	14	25	18	76	23	11	18	58	14	84	37
XLOC_001196	276	1	4	9	1	13	2	6	3	2	4	3	3	1	5	4	2	6	3	3	3	1	7	4	3	4	9	1	3	2	7	5	1	0	8	1	0	1	3	2	0	1	1	5	3	1	6	2	6
XLOC_001197	2794	28	39	63	33	32	27	17	32	36	42	53	28	52	54	35	18	27	25	19	24	31	78	53	66	22	63	35	49	37	25	35	25	34	23	25	21	11	18	9	40	31	33	52	57	31	54	46	18
XLOC_001198	3136	19	57	74	49	39	27	20	57	57	68	16	16	24	60	46	22	32	48	16	15	36	91	52	58	36	67	33	23	61	41	28	18	36	42	38	39	28	42	23	35	56	36	84	44	38	53	41	21
XLOC_001199	300887	3946	6290	5892	5725	2833	3182	2471	3861	4758	4253	4857	4486	3845	6102	4888	3796	8117	5244	4457	3150	3556	6423	4511	3725	3464	4378	2449	2898	3003	2256	3147	2053	2584	2451	2194	2389	1851	2069	1842	3866	3851	3192	5150	4263	3251	4515	3092	2018
XLOC_001200	87	1	1	2	0	1	0	0	1	5	1	0	2	0	2	0	0	0	2	1	1	1	1	0	0	1	3	0	1	2	0	1	0	2	0	1	1	1	2	1	1	1	3	2	0	1	10	0	1
XLOC_001201	57563	645	688	1299	893	605	517	462	891	1048	746	519	882	627	1254	885	300	793	1091	538	621	603	862	516	561	547	676	377	511	587	579	505	425	345	600	503	291	450	523	479	860	699	639	918	1174	801	1032	970	469
XLOC_001202	3647	33	70	48	63	37	35	33	61	52	35	28	26	19	28	42	10	32	35	33	28	85	135	76	90	76	83	48	56	71	50	22	27	22	32	24	29	35	40	32	87	77	62	72	101	54	85	54	39
XLOC_001203	18276	138	205	294	275	148	139	118	243	231	163	130	205	132	241	236	97	231	222	182	139	240	529	274	318	311	309	196	208	234	279	235	168	164	230	194	171	221	299	244	294	275	200	297	350	205	232	237	85
XLOC_001204	15537	151	243	390	177	168	194	79	223	310	172	63	43	54	98	59	32	50	77	32	48	280	585	252	305	263	320	182	257	252	381	127	77	79	190	104	113	130	128	143	414	381	217	438	420	384	407	359	215
XLOC_001205	211	2	3	7	0	2	1	1	6	7	1	1	2	0	1	2	0	1	1	1	2	5	9	3	4	7	5	2	3	3	3	1	0	0	0	1	0	0	0	1	6	8	4	6	8	6	1	3	4
XLOC_001206	43273	299	383	372	567	322	143	247	462	311	284	396	262	447	916	364	152	402	412	160	231	763	1280	598	826	815	636	539	667	763	998	394	344	241	582	457	193	400	522	396	396	693	585	720	1003	611	627	716	406
XLOC_001207	28978	207	471	449	380	292	276	185	480	534	388	201	353	359	465	427	169	337	412	143	239	404	874	458	558	435	469	261	368	404	444	412	285	280	327	265	324	213	289	171	337	496	298	522	698	369	624	295	227
XLOC_001208	782	11	22	14	13	14	4	5	13	9	17	3	15	10	20	6	4	8	24	0	9	7	9	2	3	5	2	3	4	7	5	1	3	2	4	2	0	5	8	6	4	16	5	14	26	16	16	18	9
XLOC_001209	2083	18	39	30	26	30	18	15	44	38	29	10	28	27	35	32	13	28	47	6	19	31	61	17	18	28	20	16	25	30	30	17	11	15	13	20	10	11	26	10	31	27	13	27	62	32	69	29	22
XLOC_001210	13	0	0	1	0	0	0	0	1	0	0	0	0	0	0	0	0	0	0	0	0	0	0	1	0	0	0	1	0	1	0	0	0	1	0	0	0	0	0	0	0	0	0	0	1	0	0	0	0
XLOC_001211	7944	85	91	121	119	65	44	68	127	110	105	81	119	121	175	112	32	87	144	41	58	97	122	60	97	64	77	48	94	115	114	99	78	54	117	79	58	46	75	58	107	137	82	146	138	102	155	106	63
XLOC_001212	36561	544	331	357	452	279	145	302	376	418	266	417	229	618	1189	630	265	753	516	435	262	379	591	302	444	481	346	315	373	516	570	218	142	169	468	350	227	355	458	292	318	363	381	444	699	434	547	537	367
XLOC_001213	7389	59	135	148	98	80	92	45	73	147	62	80	101	74	116	89	65	118	102	88	70	154	254	124	154	171	134	102	119	85	88	87	62	77	76	72	83	67	78	82	103	97	95	125	127	72	118	93	59
XLOC_001214	48544	535	779	1116	747	538	490	446	688	729	545	599	676	527	1103	606	304	719	614	404	394	491	995	525	587	602	660	402	536	603	576	475	399	401	613	463	289	428	505	473	616	771	548	820	884	647	835	713	430
XLOC_001215	12339	89	161	248	186	94	115	121	201	160	121	153	171	156	206	180	99	171	170	129	123	178	280	212	187	184	201	152	173	177	153	166	110	99	133	123	113	113	117	129	197	192	115	230	176	115	207	145	91
XLOC_001216	16588	363	368	249	335	189	131	234	345	174	168	274	171	207	476	198	51	156	266	98	69	92	87	54	57	106	76	58	59	120	171	113	93	47	120	74	22	55	78	76	315	426	249	388	307	270	252	369	175
XLOC_001217	3389	24	33	54	49	36	38	20	43	49	30	29	22	17	48	26	10	37	32	18	30	44	67	37	62	51	59	21	36	61	53	37	35	9	49	28	16	37	48	43	45	52	46	69	75	62	59	64	45
XLOC_001218	181	0	1	6	3	1	1	0	10	2	5	1	1	1	4	1	0	4	2	0	0	0	5	3	0	3	4	2	2	4	4	3	0	2	0	1	0	1	1	1	3	2	3	8	2	1	8	4	4
XLOC_001219	163620	3211	1636	475	3349	824	748	2547	1204	1149	591	3729	4108	4534	7065	4356	1618	3141	4443	2583	1597	1361	997	442	677	1359	765	815	424	843	809	1434	1052	1608	3060	1936	1321	2390	2583	2909	1345	2588	1359	2287	1509	1357	480	1377	1074
XLOC_001220	24212	308	531	1161	526	443	299	119	430	637	437	111	182	196	339	196	78	189	178	91	79	170	433	280	180	262	392	241	236	361	280	172	106	103	167	133	96	119	114	108	515	516	449	662	565	433	438	422	262
XLOC_001221	550	6	12	31	11	11	4	4	14	14	16	1	5	6	8	4	3	7	7	5	3	2	3	4	3	4	7	4	4	3	11	2	1	3	1	1	0	0	3	1	12	14	4	12	13	7	5	7	11
XLOC_001222	3388	48	57	78	39	22	35	25	103	59	46	21	24	15	42	16	12	21	35	9	15	47	117	50	42	61	57	34	33	70	62	21	10	6	20	24	13	24	23	28	75	84	59	82	85	84	79	102	45
XLOC_001223	125	0	0	2	1	0	0	0	0	0	1	0	0	0	1	2	0	0	1	0	0	0	2	2	7	4	6	2	0	5	3	1	2	0	5	2	1	1	2	3	1	2	0	0	2	1	0	1	1
XLOC_001224	690	7	12	1	4	8	1	8	7	5	5	22	20	19	58	17	3	10	29	9	10	4	6	4	3	5	4	4	3	3	6	14	9	5	10	3	2	7	4	7	3	6	10	5	9	7	4	1	3
XLOC_001225	565	7	6	4	10	7	8	2	14	10	6	4	11	4	8	8	3	6	7	2	4	10	21	10	14	3	3	11	5	14	15	14	8	3	5	10	3	3	7	4	7	15	7	11	7	5	9	3	6
XLOC_001226	316	3	2	82	4	1	11	1	10	23	19	0	1	2	1	0	0	2	0	1	2	2	3	5	3	5	9	0	3	6	6	5	2	1	2	1	1	2	2	2	3	3	2	1	2	0	1	2	2
XLOC_001227	267	0	2	67	5	0	0	1	4	4	1	1	0	1	2	2	0	1	1	0	1	2	8	13	13	6	8	5	6	0	10	1	6	8	2	1	3	3	4	2	6	2	3	1	0	3	2	2	0
XLOC_001228	2735	2	5	42	0	10	6	2	9	9	7	6	20	8	15	3	1	5	80	7	3	78	112	84	74	37	67	87	37	97	66	152	121	64	55	34	47	26	35	26	36	21	29	27	28	24	10	22	14
XLOC_001229	14821	221	233	327	299	182	158	147	275	225	143	148	192	136	302	219	84	268	283	167	169	141	254	144	132	136	161	128	131	178	136	155	114	142	168	128	85	126	164	169	263	258	152	258	223	169	163	189	130
XLOC_001230	7475	130	93	79	154	53	31	96	115	72	64	107	148	104	298	150	22	83	148	44	89	44	67	27	40	48	56	31	49	83	82	40	42	20	105	47	18	47	105	57	61	108	92	113	116	91	99	106	66
XLOC_001231	691794	17982	7000	404	15366	2003	4060	11855	4303	4340	1132	22604	11816	27912	30771	15472	9275	11661	17621	10235	4719	13948	14326	4097	13851	14198	2944	9205	3516	4292	6243	4531	2724	7985	11890	9002	9124	10880	10502	9365	5360	16107	6282	11339	6935	5573	1982	6938	5813
XLOC_001232	3190	7	26	47	38	27	48	3	49	39	52	15	12	20	59	16	17	1	1	12	14	130	155	99	79	88	54	46	41	62	32	24	18	23	32	20	26	28	29	17	37	107	65	54	90	39	78	54	37
XLOC_001233	60373	544	689	1406	735	585	745	281	852	727	1563	465	418	341	1012	654	319	626	547	561	236	890	1783	938	886	1217	934	596	617	1064	665	754	570	446	735	519	482	581	547	496	940	1372	952	1212	1022	698	903	750	593
XLOC_001234	104	2	1	1	1	1	2	1	5	2	1	0	1	1	1	2	0	0	0	0	0	2	6	3	3	1	0	0	1	1	3	1	0	1	3	3	1	0	5	1	1	0	2	1	2	1	1	2	3
XLOC_001235	4273	34	79	117	105	50	47	37	106	76	57	46	59	72	84	66	18	46	37	27	33	42	49	32	34	40	38	34	34	39	42	19	24	16	37	24	8	29	28	28	51	68	51	90	127	79	91	98	37
XLOC_001236	8657	128	188	256	251	132	145	80	253	256	148	113	56	102	228	77	41	63	104	21	40	102	115	63	60	77	94	41	74	123	74	32	47	25	68	26	18	25	34	20	116	137	127	143	182	217	196	136	77
XLOC_001237	4941	49	108	94	87	65	87	33	86	140	103	80	38	24	85	33	27	28	42	12	12	120	102	69	45	54	114	31	59	84	43	25	31	18	30	22	14	10	12	14	72	64	90	87	175	151	127	77	32
XLOC_001238	70	0	0	0	3	0	2	0	1	0	1	0	0	1	3	0	0	0	0	0	0	2	0	1	2	1	0	1	2	0	4	0	0	0	1	0	0	1	1	0	2	3	0	0	0	0	2	3	0
XLOC_001239	62359	770	708	1072	938	386	466	277	465	1301	554	336	274	255	468	262	119	552	510	225	177	1311	2493	1524	1914	1513	1258	790	1370	996	1817	489	237	324	449	521	622	531	501	471	1115	1026	1245	800	1557	1382	1215	1567	531
XLOC_001240	30970	317	370	531	452	226	284	141	246	758	281	156	156	133	259	160	77	298	257	121	94	758	1429	948	1057	778	656	485	712	457	790	262	115	187	206	248	420	277	214	270	516	496	645	395	763	624	640	677	238
XLOC_001241	2006	34	38	28	34	24	17	33	48	26	17	29	32	31	57	15	14	28	42	5	17	10	16	15	14	15	24	9	12	25	34	9	10	13	21	14	9	12	25	16	29	24	30	49	22	26	28	35	31
XLOC_001242	3125	35	32	74	30	26	31	31	34	44	56	22	18	15	36	20	11	23	31	11	18	53	73	38	53	66	54	31	49	59	65	30	23	24	36	26	19	24	28	43	63	59	26	61	62	45	57	46	37
XLOC_001243	22	0	1	0	0	0	0	0	1	0	0	0	0	0	0	1	1	1	0	0	0	0	1	0	1	0	1	0	0	0	0	2	0	0	2	0	0	1	1	1	0	0	0	0	0	0	0	1	0
XLOC_001244	2267	2	17	46	9	29	102	16	79	61	45	13	7	30	84	29	6	7	20	26	10	7	25	29	22	13	45	18	56	28	17	20	19	11	50	30	9	10	27	24	69	37	15	73	27	25	19	33	21
XLOC_001245	84	0	0	0	0	2	2	0	3	1	1	1	2	0	3	1	0	0	2	0	0	1	2	1	1	1	3	2	0	4	2	1	1	1	0	0	1	2	0	2	0	3	1	1	5	0	3	3	2
XLOC_001246	201	1	0	0	2	0	6	0	5	1	1	0	2	0	5	0	1	0	2	0	1	1	5	3	10	1	6	4	5	8	1	5	3	5	2	7	3	3	1	2	0	5	3	6	6	1	8	5	4
XLOC_001247	6058	56	93	170	122	60	51	63	140	119	87	73	84	117	165	75	25	69	70	39	30	41	82	43	46	55	69	33	46	49	71	28	22	17	42	26	11	36	34	37	81	96	83	119	133	113	117	189	47
XLOC_001248	3211	66	109	94	74	73	58	72	98	80	61	74	49	50	105	58	25	86	70	34	39	18	33	16	18	14	26	16	13	14	16	11	13	8	11	9	10	16	15	7	34	29	42	53	35	30	62	38	32
XLOC_001249	27580	293	559	551	515	288	349	237	377	518	366	281	285	279	447	244	103	254	297	187	128	347	709	421	358	381	493	271	338	389	341	170	135	121	233	154	133	163	226	173	456	515	414	544	698	597	584	660	351
XLOC_001250	574	4	10	13	9	6	4	6	22	18	16	3	5	5	10	7	9	8	8	2	9	7	15	13	11	11	13	2	10	7	3	11	9	5	5	4	1	2	10	2	6	4	4	6	7	8	9	13	3
XLOC_001251	370	0	0	2	0	1	8	7	10	6	7	4	0	0	7	14	0	0	8	2	2	2	0	0	2	0	0	0	0	0	0	0	1	0	0	1	0	0	0	0	0	24	1	23	20	1	4	7	1
XLOC_001252	213	0	0	0	0	0	0	0	0	0	0	0	0	0	0	0	0	0	0	0	0	9	4	0	1	0	0	1	12	3	10	0	0	7	14	0	9	12	4	12	0	2	0	0	1	10	3	0	3
XLOC_001253	28423	294	433	497	456	295	249	254	412	396	365	265	329	288	618	368	194	372	374	311	227	348	639	351	400	322	443	242	301	377	389	262	206	212	320	317	203	242	302	297	466	483	370	541	466	384	417	318	253
XLOC_001254	10	0	0	0	0	0	0	0	0	1	0	0	1	0	0	0	0	0	0	0	1	0	0	0	1	0	0	0	0	0	0	0	0	0	0	0	0	0	0	1	0	0	0	0	0	0	0	0	0
XLOC_001255	1104	11	259	8	41	20	9	70	128	11	41	1	95	5	82	23	0	35	4	1	4	2	0	0	2	0	3	0	1	3	1	0	0	0	0	0	0	0	1	1	3	24	7	18	2	3	0	3	16
XLOC_001256	443	5	7	23	17	4	11	11	19	23	17	9	6	1	21	3	12	9	12	3	8	0	4	2	6	2	6	0	1	2	0	2	1	1	0	3	4	0	1	0	7	3	5	7	9	5	3	7	1
XLOC_001257	514508	6995	8781	2646	9203	4467	3755	6677	7196	3663	3827	7432	10575	10940	19260	11764	3974	7577	10123	4169	5021	3980	5055	2524	4158	6074	2001	2247	3037	3519	5859	4186	5968	3596	7081	5101	2795	5014	6468	4678	6465	9522	4799	6355	5716	4988	3934	4830	4586
XLOC_001258	1231	26	144	17	6	62	23	20	48	107	64	1	13	21	82	7	5	35	24	7	3	1	1	1	0	1	0	2	0	0	0	2	0	0	2	2	0	0	0	0	3	7	5	1	18	19	29	3	11
XLOC_001259	516003	2299	1523	5820	2856	2057	1242	1507	3549	4751	3090	2923	17786	5314	8462	5271	2070	5187	6922	3293	6505	13759	11362	7158	8623	5724	4908	3994	7044	5257	8144	25079	13831	9264	8941	10014	7519	8734	9332	9872	5304	3351	2154	4280	5412	2827	7090	2628	1908
XLOC_001260	2687	12	29	85	35	34	18	28	56	43	63	19	33	20	88	42	7	41	43	12	41	21	26	14	16	22	23	13	23	50	56	23	18	4	20	15	6	14	14	10	17	30	28	57	58	37	34	37	20
XLOC_001261	69076	688	856	928	936	478	402	573	949	842	652	737	909	796	1303	884	395	993	1279	583	701	650	1176	643	727	664	805	472	669	848	739	686	582	535	860	690	431	661	920	722	839	901	807	1061	1168	1029	824	1029	640
XLOC_001262	1201	11	17	14	15	5	5	16	9	8	9	27	18	16	50	27	15	42	37	22	12	13	14	7	11	10	12	14	4	14	18	23	18	17	11	10	7	9	15	14	3	17	6	20	9	8	4	10	5
XLOC_001263	144	0	1	2	0	1	1	0	4	0	1	0	2	3	0	2	1	1	4	0	1	1	2	2	0	1	3	0	3	4	0	1	3	0	3	1	1	3	2	3	1	2	2	3	1	3	3	1	0
XLOC_001264	30	1	0	0	0	0	0	0	1	0	1	0	0	0	0	1	0	0	0	0	0	0	0	0	0	0	4	0	0	1	1	0	1	0	1	4	0	0	0	1	1	0	0	2	2	0	0	0	0
XLOC_001265	14577	159	243	408	250	219	245	114	248	717	415	129	221	73	320	110	61	105	105	89	52	94	83	35	28	99	81	38	40	224	84	3	3	0	21	2	2	1	7	5	274	350	320	291	260	444	188	325	141
XLOC_001267	2836	25	39	31	39	27	30	27	57	38	32	21	25	19	51	25	9	33	39	36	20	26	61	31	28	32	41	21	42	28	35	28	16	19	40	23	20	25	42	39	44	45	25	30	52	32	50	51	36
XLOC_001268	6304	46	39	93	75	32	35	36	57	73	66	95	107	74	131	85	36	127	98	54	62	123	131	72	68	73	84	51	71	65	61	108	79	64	92	119	58	80	102	74	71	48	49	95	93	54	78	88	39
XLOC_001269	78	2	0	5	1	1	0	1	1	5	6	0	0	0	0	0	1	0	0	0	0	1	0	0	0	2	0	0	0	0	0	0	0	0	0	0	0	0	0	0	2	0	2	10	1	4	1	3	1
XLOC_001270	26	0	0	0	1	0	1	0	0	0	0	0	0	0	0	1	0	0	0	0	0	0	0	0	0	0	0	0	0	0	0	0	0	0	0	0	0	0	0	0	1	1	0	2	2	0	1	0	0
XLOC_001271	22464	217	457	420	421	342	245	215	333	424	250	214	270	211	401	305	121	291	226	205	157	390	503	320	314	319	320	217	239	261	261	264	188	212	246	215	238	213	206	203	335	410	279	415	452	271	400	292	236
XLOC_001272	51	0	2	0	2	0	0	0	0	1	0	0	0	1	0	0	0	0	0	0	0	0	1	1	2	1	0	0	0	0	2	0	1	0	0	1	2	2	1	0	1	1	1	3	0	0	0	0	1
XLOC_001273	16956	293	337	110	375	277	171	265	449	233	77	155	296	160	415	237	66	226	341	302	584	206	378	169	420	331	160	107	207	197	444	122	65	94	123	81	147	186	115	111	150	258	268	228	137	207	39	142	103
XLOC_001274	17082	135	242	293	299	178	118	177	288	205	231	147	166	191	397	200	118	228	340	101	182	195	341	165	218	194	200	132	180	248	204	184	143	118	199	191	84	148	174	121	202	265	187	309	284	217	278	232	173
XLOC_001275	62	1	0	2	0	0	0	0	0	0	0	0	0	0	0	0	1	0	0	1	1	1	1	2	3	2	0	0	0	0	0	1	2	0	0	3	1	0	2	2	0	1	0	0	2	1	1	0	0
XLOC_001276	354	6	11	2	3	2	0	6	54	3	25	2	1	4	2	0	0	8	6	1	0	0	0	3	0	3	3	3	3	3	1	3	1	1	0	0	0	0	1	1	4	3	2	2	5	3	2	7	5
XLOC_001277	4	0	0	0	0	0	0	0	0	0	0	0	0	0	0	0	0	0	1	0	0	0	0	0	0	0	1	0	0	0	1	0	0	0	0	0	0	0	0	0	0	0	0	0	0	0	0	0	0
XLOC_001278	63	0	0	1	3	2	1	1	2	4	4	0	0	0	1	0	0	0	2	0	0	0	0	1	2	1	2	0	1	1	0	1	1	1	0	1	0	0	1	2	0	4	4	1	0	1	2	1	0
XLOC_001279	5949	27	65	59	65	30	24	36	66	57	51	39	60	44	90	56	26	58	86	19	25	106	151	58	90	100	85	86	88	123	86	75	58	59	99	67	42	52	86	92	99	83	64	100	109	75	102	68	54
XLOC_001280	34	0	0	0	0	2	0	0	1	3	0	1	1	1	0	0	0	0	1	0	0	0	0	1	0	0	0	1	0	0	1	0	0	0	0	0	0	0	0	0	0	1	2	0	0	0	2	0	0
XLOC_001281	27336	279	397	885	383	380	370	170	373	640	452	219	301	189	411	263	171	338	298	188	217	371	733	450	339	304	465	255	345	384	373	260	163	174	238	182	184	197	205	220	512	533	343	406	595	350	599	449	282
XLOC_001282	30	0	1	1	0	0	0	0	1	1	1	1	0	0	1	0	0	0	1	2	2	1	0	1	0	0	0	0	0	2	1	0	0	1	0	0	1	0	0	0	0	0	0	0	0	0	0	0	1
XLOC_001283	6554	78	116	158	74	94	62	63	94	117	66	48	87	63	83	90	35	92	73	54	50	93	139	105	98	85	84	85	84	104	96	74	51	60	78	79	55	67	61	61	54	98	74	164	95	71	60	87	46
XLOC_001284	18821	242	383	419	336	189	246	102	199	300	125	200	157	148	228	205	139	250	142	137	95	409	542	419	339	323	416	265	387	255	159	280	170	254	260	230	219	197	155	201	313	355	238	368	318	233	258	219	113
XLOC_001285	35954	364	516	613	574	377	251	287	417	489	341	387	425	362	770	462	253	561	490	308	328	530	839	508	571	484	557	413	400	457	380	432	342	333	445	338	256	340	404	355	406	490	407	569	654	462	459	485	311
XLOC_001286	4478	68	38	68	74	41	42	46	73	63	49	41	43	76	126	103	40	81	98	74	48	37	55	27	35	60	48	40	40	40	37	15	24	26	71	41	29	43	48	39	69	52	57	61	99	43	66	58	37
XLOC_001287	41283	584	598	618	754	447	431	456	657	662	502	438	370	658	1385	889	493	1058	905	672	407	327	625	394	520	537	416	449	304	343	405	202	269	313	575	524	381	406	365	282	496	475	382	615	724	413	507	474	287
XLOC_001288	285	7	6	5	8	6	2	4	6	1	10	4	2	1	3	1	1	1	6	0	0	3	5	6	4	4	6	2	2	2	10	4	2	1	3	2	1	3	14	3	1	1	3	7	3	6	5	1	1
XLOC_001289	3700	38	61	48	48	36	25	29	49	55	46	22	40	46	62	68	28	53	49	21	23	42	90	70	51	53	66	35	32	65	46	47	36	36	53	51	21	31	35	26	45	49	51	70	76	72	75	45	17
XLOC_001290	69145	600	1223	2571	923	720	1174	269	818	1666	743	387	509	354	776	505	275	552	394	473	225	1219	2695	1380	899	939	1371	814	1089	1175	549	649	562	595	758	674	428	580	513	543	1817	1787	1207	1527	1590	1244	1420	1169	667
XLOC_001291	101	3	1	11	1	0	3	1	7	3	4	1	1	2	0	0	1	0	1	0	1	0	5	1	5	4	0	1	7	0	1	0	0	0	0	0	0	0	0	0	2	2	1	0	0	3	1	0	2
XLOC_001292	52389	534	594	933	755	392	383	439	770	660	586	424	777	581	1061	701	245	653	944	391	479	735	1099	632	707	614	591	492	691	684	601	617	458	424	698	546	460	533	672	500	769	631	520	779	790	560	794	703	453
XLOC_001293	122	1	1	10	0	3	0	1	1	2	0	0	2	0	2	0	0	0	1	0	0	0	4	10	0	1	5	2	3	4	1	0	0	1	1	0	1	0	1	0	3	0	1	4	1	3	1	0	1
XLOC_001294	445	6	7	7	10	7	2	5	11	9	9	3	4	1	7	4	2	3	2	1	3	5	11	1	4	7	3	9	2	18	6	2	4	3	4	6	1	4	6	2	8	8	13	21	9	6	3	9	4
XLOC_001295	13440	114	261	293	217	228	143	91	280	279	200	71	71	91	225	136	89	142	138	58	120	163	321	252	240	249	211	181	193	226	246	60	80	93	83	119	134	73	102	82	168	266	230	316	274	179	179	221	107
XLOC_001296	3620	38	67	120	57	45	41	33	77	79	46	44	24	36	64	33	18	31	47	18	20	44	67	51	49	44	52	35	28	47	40	31	22	14	25	19	13	33	33	33	59	74	58	66	78	50	58	60	45
XLOC_001297	28148	217	384	488	312	159	172	154	374	342	257	82	269	245	510	390	84	343	378	266	271	272	581	330	650	483	425	259	471	460	474	187	122	136	313	296	121	250	338	224	424	324	244	389	596	395	505	472	218
XLOC_001298	8008	40	94	82	67	66	57	33	105	104	93	48	224	155	112	77	47	61	59	26	91	52	106	92	79	59	87	69	46	106	84	127	71	97	149	126	73	72	75	51	62	224	108	213	76	56	47	64	78
XLOC_001299	55833	635	752	1163	877	467	563	505	806	960	551	558	652	557	855	689	400	892	834	554	572	739	1490	877	813	686	759	555	641	764	681	591	466	547	672	609	624	562	613	606	887	861	562	854	955	728	953	655	429
XLOC_001300	6118	43	73	145	43	52	37	39	68	89	93	22	30	24	90	62	25	54	22	28	18	118	210	138	108	95	114	99	93	128	83	74	56	48	67	70	54	42	50	32	99	96	73	137	113	81	114	86	54
XLOC_001301	13847	186	206	264	217	192	140	129	207	278	178	117	149	142	309	184	100	189	278	120	130	193	277	181	162	149	163	112	123	161	165	119	92	82	124	101	69	99	129	110	196	271	189	207	335	155	280	250	144
XLOC_001302	4169	52	64	82	59	57	30	34	52	62	43	57	50	36	93	68	36	73	56	35	26	60	90	61	56	50	52	20	45	34	43	64	34	38	53	35	35	31	42	28	46	57	62	60	80	41	63	61	36
XLOC_001303	330	1	1	9	2	0	2	1	1	9	5	1	0	0	1	1	0	3	4	0	0	3	13	11	7	6	11	10	12	15	9	6	2	3	5	2	5	4	2	2	6	8	0	8	6	3	4	1	1
XLOC_001304	370	13	0	2	3	8	6	2	7	17	3	4	2	2	9	8	3	8	3	11	3	5	7	2	7	4	4	8	4	4	1	3	3	6	4	1	1	3	4	6	0	0	3	6	3	2	5	2	2
XLOC_001306	46454	625	479	265	827	314	354	380	627	334	224	1111	1409	543	1168	1076	332	1054	1361	889	1119	146	279	259	353	391	232	143	244	308	502	957	390	552	406	884	1027	781	795	664	677	699	255	553	474	294	204	318	295
XLOC_001307	1173	14	3	6	29	4	4	11	8	7	6	40	53	26	31	32	11	30	35	23	21	1	0	3	10	4	1	4	5	4	16	24	9	12	10	19	12	22	27	18	12	11	4	9	4	11	1	2	9
XLOC_001308	75	1	0	0	0	0	1	1	1	1	2	0	0	1	0	0	0	0	0	1	1	3	4	1	1	4	2	4	1	1	1	1	0	0	0	2	0	0	0	3	5	0	3	1	2	1	3	2	0
XLOC_001309	29916	353	669	954	550	324	343	226	297	490	425	370	247	258	371	369	239	390	322	257	224	490	918	530	510	511	780	316	521	455	330	306	181	227	304	242	221	181	186	168	485	459	448	699	547	612	508	422	234
XLOC_001310	2170	11	23	103	23	31	26	6	48	49	63	10	19	5	26	18	8	19	19	8	24	24	32	35	42	27	33	22	53	41	32	7	17	10	4	7	6	12	8	8	48	93	22	94	41	18	48	31	18
XLOC_001311	105	0	0	0	3	0	0	2	6	1	0	0	1	2	2	3	0	1	0	0	1	0	4	0	5	2	0	0	2	1	2	0	0	1	2	1	1	0	2	0	0	1	0	2	3	0	5	1	4
XLOC_001312	44273	482	881	798	725	553	392	300	528	634	380	470	410	335	670	489	405	586	396	273	256	810	1321	804	765	687	787	478	634	618	582	705	384	443	582	442	375	354	405	422	726	713	547	931	894	526	716	699	361
XLOC_001313	434	2	2	18	3	4	5	2	5	18	9	1	2	2	6	7	2	2	3	0	3	6	20	16	6	13	13	7	6	7	5	7	5	4	5	8	7	5	1	3	7	4	5	5	5	3	5	5	3
XLOC_001314	57	0	0	0	3	0	1	0	0	0	1	0	0	1	2	0	0	0	1	0	0	0	3	1	3	1	2	0	0	1	2	0	0	3	2	1	0	0	0	0	0	1	2	1	0	1	0	1	3
XLOC_001315	5360	93	109	67	173	41	58	95	86	45	48	8	26	48	115	43	26	43	81	19	17	31	66	42	31	65	61	32	35	80	56	68	71	62	131	67	16	41	73	72	59	122	120	115	57	95	53	75	79
XLOC_001316	547	7	3	12	6	7	7	8	9	18	5	0	2	4	11	8	3	3	4	7	7	12	14	8	9	6	26	6	7	2	7	1	0	4	3	8	3	3	2	4	14	9	7	13	10	4	7	15	8
XLOC_001317	15	0	0	2	0	1	1	0	1	0	2	0	0	0	0	0	0	0	0	0	0	0	0	0	0	0	1	0	0	0	0	0	0	0	0	0	0	0	0	0	0	0	0	0	0	0	0	0	0
XLOC_001318	37	1	1	2	0	0	1	0	0	0	0	1	0	0	0	0	0	0	0	0	1	1	1	1	0	2	0	0	1	0	0	1	1	0	1	1	1	0	1	0	2	0	0	0	0	0	1	1	0
XLOC_001319	460	5	7	8	13	7	5	5	14	7	7	4	6	5	10	14	5	4	11	1	3	3	9	6	3	4	2	2	5	4	2	6	7	4	3	7	4	5	7	1	4	7	6	8	4	5	4	4	5
XLOC_001320	823	1	9	14	18	10	3	7	11	11	2	9	16	9	21	16	2	12	27	5	8	10	19	4	6	4	5	3	8	12	3	12	7	3	13	6	2	12	4	2	7	9	3	20	15	7	11	9	7
XLOC_001321	21358	123	197	443	248	177	92	158	386	186	246	194	473	360	419	360	96	351	675	140	246	176	322	213	171	157	206	139	195	340	186	278	140	113	240	224	165	195	245	135	266	246	203	378	310	223	337	242	143
XLOC_001322	2	0	0	0	0	0	0	0	0	0	0	0	0	0	0	0	0	0	0	0	0	0	0	0	0	2	0	0	0	0	0	0	0	0	0	0	0	0	0	0	0	0	0	0	0	0	0	0	0
XLOC_001323	212	0	0	0	0	0	0	0	1	0	0	0	0	0	0	0	0	0	0	0	0	2	12	0	1	3	1	7	6	7	1	2	7	3	3	7	2	11	7	6	0	7	3	1	6	1	0	0	2
XLOC_001324	6808	55	146	151	102	86	37	32	155	103	168	37	80	41	128	81	26	84	69	41	54	73	104	70	55	74	51	45	66	147	87	76	33	32	55	46	34	35	73	53	54	104	129	121	99	101	114	106	66
XLOC_001325	172	3	3	3	5	4	0	2	0	0	4	0	2	1	5	2	0	2	1	0	3	0	0	2	1	0	1	2	2	4	4	1	2	0	1	2	1	0	1	1	2	1	3	7	2	3	4	6	1
XLOC_001326	33386	375	372	532	751	347	311	335	557	468	266	291	298	365	640	326	231	513	489	334	144	349	635	400	322	355	419	290	367	426	385	457	287	293	400	391	293	385	474	405	616	446	396	589	640	522	442	477	303
XLOC_001327	78	2	3	2	3	2	2	2	1	3	2	0	0	2	1	1	0	0	0	0	2	0	0	0	0	0	1	0	0	0	0	0	0	0	2	0	0	0	0	0	2	4	1	3	1	3	2	1	1
XLOC_001328	179	0	0	0	0	0	0	1	0	0	0	0	0	0	0	0	0	0	0	0	0	1	11	0	2	1	1	1	2	9	2	1	10	0	5	10	2	9	9	4	0	8	0	3	4	0	0	1	0
XLOC_001329	9955	82	158	264	179	135	88	79	169	178	134	110	107	102	203	112	72	138	127	114	78	157	273	146	117	157	216	109	111	110	109	117	66	72	128	68	89	64	103	85	154	135	124	188	171	112	229	147	78
XLOC_001330	1	0	0	0	0	0	0	0	0	0	0	0	0	0	0	0	0	0	0	0	0	0	0	0	0	0	0	0	0	0	0	0	0	0	0	0	0	0	0	0	0	0	0	0	0	0	0	0	0
XLOC_001331	2047	31	52	37	25	30	31	26	37	45	39	19	22	20	66	27	21	34	59	23	21	47	44	23	20	23	41	26	27	22	33	13	5	5	10	6	7	13	11	8	22	29	28	36	35	38	12	28	17
XLOC_001332	538	4	3	2	2	3	1	3	3	2	1	13	11	7	17	11	5	10	7	2	5	5	3	5	12	7	11	3	5	4	7	5	1	3	12	20	10	12	15	5	6	3	1	4	3	9	2	6	4
XLOC_001333	102263	1087	1160	1388	1847	797	714	1077	1428	1105	995	1580	1784	1575	3088	1825	1007	1834	1842	835	1038	1010	1966	932	1076	1370	1418	805	923	1320	1195	870	876	969	1752	1429	813	993	1798	1054	1162	1280	1060	1518	1363	1251	881	1197	845
XLOC_001334	144	1	1	1	1	1	1	2	0	5	0	1	0	1	0	0	0	0	2	0	1	1	5	2	4	7	0	3	4	3	1	6	0	5	1	5	4	7	3	0	3	2	1	1	0	0	1	2	1
XLOC_001335	59	1	4	1	1	1	3	1	4	1	2	0	0	0	0	2	0	0	0	0	1	0	1	0	0	0	0	1	1	0	0	1	0	0	0	0	0	1	0	2	0	1	0	4	0	0	2	0	0
XLOC_001336	8462	64	135	167	196	78	82	80	125	102	115	172	171	142	215	168	58	153	151	57	98	76	141	88	53	93	118	59	83	96	104	105	50	59	82	61	44	63	66	70	95	143	80	135	132	104	74	111	50
XLOC_001337	395	1	3	3	3	4	3	1	2	5	4	1	2	3	1	5	0	4	5	3	4	10	16	11	10	3	7	2	9	8	15	3	8	5	5	10	5	6	10	5	7	4	3	5	5	7	9	7	4
XLOC_001338	886	21	49	15	25	15	23	14	40	19	22	1	6	9	14	12	3	11	9	4	6	9	2	6	13	11	4	9	3	4	9	1	2	3	9	0	7	7	3	2	6	19	17	27	16	17	14	7	6
XLOC_001339	275	0	1	4	7	4	1	0	7	2	4	1	1	1	5	6	0	3	5	0	1	4	20	7	10	6	2	3	4	12	1	4	2	1	3	0	1	5	7	1	2	7	6	8	2	3	4	4	1
XLOC_001340	6	0	0	0	1	0	0	0	0	0	0	0	0	0	0	0	0	0	0	0	0	0	1	0	0	0	0	0	0	0	0	0	0	0	0	0	0	0	0	0	0	0	0	1	1	0	0	0	0
XLOC_001342	9	0	0	0	0	0	0	0	1	0	0	0	0	0	1	0	0	0	0	0	0	1	0	0	0	0	0	0	1	0	0	0	0	0	0	1	0	0	0	0	0	0	0	0	0	0	0	0	0
XLOC_001343	80335	1188	1566	551	1667	978	532	967	1337	579	764	1044	1070	1057	2432	1124	313	963	1567	308	514	710	1020	508	612	875	612	450	675	998	966	243	298	215	816	488	111	486	941	568	995	1642	1377	1359	1477	1254	848	1449	1107
XLOC_001344	19952	355	420	188	479	276	207	288	391	232	263	360	339	381	660	374	139	398	470	134	208	145	182	106	122	147	95	86	122	164	168	79	88	65	164	104	35	113	183	120	196	334	242	265	334	308	173	268	224
XLOC_001345	17	0	0	0	0	1	0	1	1	0	0	0	0	1	0	0	2	0	0	0	0	2	1	0	0	2	0	0	0	0	0	0	0	0	0	0	0	0	0	0	0	0	0	0	1	0	0	0	2
XLOC_001346	26	0	1	0	0	1	0	0	0	2	0	0	0	0	0	0	0	0	0	0	0	0	0	0	1	0	1	1	0	0	0	1	0	0	0	1	0	1	0	0	0	0	1	1	0	0	4	0	0
XLOC_001347	9899	72	160	138	135	118	88	104	135	138	237	130	93	108	344	129	60	84	146	40	25	79	138	86	59	81	83	80	110	142	97	109	51	41	97	70	36	75	70	61	121	215	137	218	157	159	119	164	96
XLOC_001348	2688	21	59	57	25	21	34	28	30	70	36	32	29	17	46	30	14	33	27	26	27	44	75	19	58	34	48	17	32	39	28	35	16	9	11	15	18	24	25	18	41	39	36	37	71	27	50	44	23
XLOC_001349	31341	234	589	706	345	368	315	244	506	618	401	322	344	277	535	355	158	442	363	233	261	504	1049	525	779	491	579	294	503	451	428	260	172	173	162	217	212	216	245	215	364	545	494	558	696	465	522	508	282
XLOC_001350	19403	284	251	109	418	179	157	223	313	148	131	221	137	366	525	269	109	199	277	80	92	149	281	125	282	310	161	132	205	228	292	108	115	125	280	173	141	223	279	203	267	366	234	318	297	213	202	285	223
XLOC_001351	875	6	11	47	11	10	13	12	12	15	20	5	6	6	14	4	1	8	6	7	9	9	21	15	10	9	12	5	10	11	4	4	7	3	12	3	3	4	12	6	18	17	11	7	17	22	20	16	7
XLOC_001352	1540	13	24	76	17	19	20	12	28	24	41	15	19	13	32	16	6	13	19	13	10	13	29	8	16	11	20	7	13	19	10	10	17	9	26	12	3	11	17	9	18	29	18	31	20	21	45	28	11
XLOC_001353	675	12	16	14	11	6	6	14	13	8	18	6	11	3	11	5	3	3	10	6	8	9	9	4	8	6	7	4	12	8	8	9	7	7	7	9	7	9	5	6	8	7	5	12	8	10	15	17	6
XLOC_001354	21154	182	283	276	305	135	171	141	313	218	240	246	342	206	355	299	137	277	305	161	170	208	343	243	183	191	359	180	183	362	238	347	283	277	432	248	155	265	370	330	311	457	299	338	232	177	180	145	167
XLOC_001355	10231	50	110	120	108	63	48	93	113	86	85	161	157	121	227	157	67	197	190	100	93	135	188	143	142	100	105	77	135	165	119	169	124	101	142	134	80	104	117	128	120	117	122	130	123	89	117	66	59
XLOC_001356	31579	345	482	588	523	345	301	228	404	501	345	350	249	272	484	367	202	429	324	194	173	402	694	443	412	443	512	283	371	401	496	392	288	314	498	331	249	340	328	383	483	573	386	613	622	479	511	517	295
XLOC_001357	1314	16	21	46	30	17	14	12	29	37	58	11	6	15	23	11	5	17	8	6	5	10	28	18	13	14	20	11	17	17	23	10	8	13	8	10	9	9	19	6	27	25	6	28	25	22	37	27	16
XLOC_001358	1046	15	13	18	13	27	15	10	25	19	10	7	5	13	28	13	15	28	17	2	9	1	7	3	7	9	7	2	2	4	11	12	8	9	19	21	6	19	26	8	8	12	5	7	11	16	21	23	5
XLOC_001359	410	0	2	1	2	0	0	1	0	0	0	1	1	0	0	1	1	0	0	0	0	2	2	1	1	12	5	8	3	7	5	8	8	3	13	17	7	14	36	1	2	9	1	8	0	3	0	1	5
XLOC_001360	153	1	1	0	1	2	2	3	1	2	3	0	2	2	3	0	1	0	2	1	1	3	3	2	2	2	3	2	1	2	3	4	5	1	1	3	2	1	2	3	3	4	2	3	3	1	4	2	0
XLOC_001361	356	4	1	3	4	4	5	7	9	4	4	5	3	6	9	2	4	5	4	2	8	6	6	10	3	2	4	2	7	7	3	2	1	0	2	6	3	2	5	3	2	3	4	6	6	4	5	4	4
XLOC_001362	925	19	56	26	25	18	17	17	32	29	31	4	11	8	9	9	8	8	8	5	2	9	7	7	14	11	5	4	6	8	14	0	3	2	2	2	13	0	2	0	7	16	10	20	15	19	16	7	12
XLOC_001363	19	0	1	1	0	0	0	0	0	1	0	0	0	0	0	0	0	0	0	0	0	0	0	0	1	0	0	0	0	2	0	1	1	1	0	0	0	0	1	2	0	0	0	0	1	0	0	1	0
XLOC_001364	2	0	0	0	0	0	0	0	0	0	0	0	0	0	0	0	0	0	0	0	0	0	0	0	0	0	1	0	0	1	0	0	0	0	0	0	0	0	0	0	0	0	0	0	0	0	0	0	0
XLOC_001365	47	1	0	1	3	3	0	1	1	2	2	0	0	2	1	0	0	0	0	0	0	0	2	0	0	0	1	0	0	0	0	0	0	0	0	0	0	0	0	0	0	1	1	0	0	4	8	1	0
XLOC_001366	3932	49	109	112	101	63	70	44	85	75	65	54	52	39	81	58	29	55	72	38	35	41	75	39	32	53	52	31	37	30	53	24	9	21	36	18	19	18	20	14	58	91	60	76	77	63	51	66	33
XLOC_001367	251	1	1	8	1	9	1	1	2	6	7	0	0	0	4	1	0	1	0	0	0	0	6	2	4	2	6	4	1	6	2	3	0	0	1	2	0	1	4	1	5	3	6	9	5	4	10	3	8
XLOC_001368	57177	776	877	1029	1069	601	1010	486	1125	785	762	603	527	572	1291	679	206	490	638	331	310	510	1004	506	582	628	602	416	517	872	784	413	346	262	762	440	140	414	711	556	918	1188	812	1169	964	913	614	926	583
XLOC_001369	1211	21	68	37	23	24	21	18	42	34	42	6	13	14	16	13	16	11	12	10	5	10	13	14	20	18	9	6	7	9	22	2	8	2	4	2	15	1	6	0	7	25	15	21	24	15	10	11	17
XLOC_001370	3797	34	72	96	46	71	27	28	67	54	52	24	50	33	87	37	15	38	41	29	28	44	115	34	63	58	73	31	52	54	62	35	22	12	26	28	15	28	29	29	28	60	73	66	94	53	59	73	31
XLOC_001371	4034	30	41	63	70	63	25	43	89	49	89	44	39	68	138	62	9	46	55	24	35	33	42	25	26	29	27	27	27	84	43	44	30	30	38	34	14	32	37	37	25	65	45	94	78	74	66	77	22
XLOC_001372	10069	117	156	293	169	102	96	78	146	192	164	72	55	49	79	62	33	88	78	37	57	214	420	196	200	224	265	123	167	227	276	132	69	53	86	80	52	61	60	87	234	237	129	211	198	175	146	182	118
XLOC_001373	58	2	0	4	2	2	2	0	0	1	0	1	0	1	0	3	1	0	0	0	0	3	1	0	1	0	0	0	0	0	0	0	0	1	0	3	2	0	0	0	0	2	2	1	2	0	1	1	0
XLOC_001374	819	8	9	51	6	8	10	4	19	14	30	4	7	3	9	6	0	9	13	4	8	2	13	5	5	9	7	5	7	15	12	2	9	3	9	5	3	5	7	6	14	9	14	15	6	10	33	14	9
XLOC_001375	34758	371	650	539	396	260	268	325	519	211	663	400	708	437	926	469	144	361	531	149	194	165	332	203	152	193	421	117	203	689	260	240	320	142	518	276	69	199	338	237	382	676	637	767	481	677	325	407	294
XLOC_001376	386	3	5	0	1	2	1	3	2	3	2	1	0	1	4	2	2	3	3	0	0	8	11	5	10	7	11	6	2	4	12	7	7	4	9	10	5	11	13	12	4	8	3	5	8	6	3	6	2
XLOC_001377	23	0	0	0	0	0	0	0	0	1	0	0	0	0	0	0	0	0	0	0	1	0	1	0	0	0	0	0	0	1	1	0	0	0	0	1	1	0	1	0	0	0	0	0	0	0	1	1	0
XLOC_001378	208	1	1	0	3	2	3	1	3	2	4	4	1	2	3	4	2	2	1	1	4	4	8	4	1	4	4	0	2	3	4	0	1	0	0	0	1	1	4	1	3	5	1	6	2	4	2	9	2
XLOC_001379	145	1	2	3	5	1	0	3	0	2	3	2	1	0	2	0	1	0	1	0	0	4	5	4	1	3	5	1	1	0	3	2	0	3	0	2	1	1	1	3	1	3	3	0	1	9	0	4	0
XLOC_001380	1044	11	38	39	44	24	21	17	41	37	32	23	6	13	22	13	11	18	6	2	8	1	4	3	1	5	9	3	1	3	5	3	0	3	1	2	2	2	0	5	14	20	16	29	24	32	11	31	7
XLOC_001381	28	0	0	0	0	2	0	1	0	0	1	0	1	0	3	0	1	1	4	0	0	0	0	0	0	0	1	0	0	0	0	0	0	0	0	1	0	0	0	0	0	0	0	0	0	0	0	1	0
XLOC_001382	96	0	1	3	4	0	3	2	1	6	5	0	1	1	3	0	1	7	14	1	0	0	0	0	0	0	0	0	0	0	0	1	0	0	0	0	0	0	0	0	1	0	0	1	1	1	0	1	1
XLOC_001383	1226	6	1	3	2	0	2	1	3	12	3	3	5	4	4	4	0	4	2	0	0	49	41	43	33	31	26	25	29	31	32	35	30	21	23	43	28	19	11	12	14	14	8	14	23	15	26	14	8
XLOC_001384	169	2	2	30	3	3	0	0	6	2	0	0	0	0	1	0	0	1	1	0	0	1	3	9	1	1	6	2	1	3	1	1	0	6	2	3	5	1	2	2	3	1	2	1	4	1	3	1	1
XLOC_001385	1269	12	25	26	24	22	6	14	19	18	34	8	28	21	43	25	7	26	23	6	15	5	13	5	4	10	3	8	5	13	7	4	3	5	12	9	9	12	6	12	15	18	6	16	21	14	32	12	19
XLOC_001386	82	1	0	1	0	1	3	0	2	3	1	2	0	0	1	1	1	2	1	1	0	0	1	1	2	2	0	0	1	1	0	1	2	3	0	2	3	0	0	0	2	0	0	1	5	0	1	1	0
XLOC_001387	1057	1	16	23	12	7	6	6	18	28	30	5	7	9	17	9	4	6	11	5	2	10	23	12	16	10	14	6	12	31	19	31	10	8	17	19	5	16	16	7	13	17	13	22	17	13	15	10	9
XLOC_001388	27	0	0	0	0	0	0	0	0	1	0	0	0	0	0	0	0	0	0	0	0	1	0	0	3	1	0	0	2	0	0	1	3	0	0	0	0	0	1	0	1	0	1	1	0	2	0	3	0
XLOC_001389	68	0	0	0	0	1	1	0	2	4	1	1	0	0	0	0	0	0	0	0	0	0	3	0	1	3	4	0	2	2	3	1	0	0	1	0	1	0	0	0	4	1	1	1	1	4	0	1	1
XLOC_001390	20	0	0	0	0	0	0	0	1	1	0	0	0	0	0	0	0	1	1	0	0	0	0	0	1	1	0	0	1	0	0	0	0	0	0	0	0	0	0	1	0	0	0	0	1	1	0	0	0
XLOC_001391	37215	429	310	503	475	260	225	208	343	485	302	268	381	304	647	391	146	459	674	363	377	376	721	386	373	414	572	326	396	580	445	413	402	348	541	450	271	456	585	476	508	496	383	673	518	492	527	573	270
XLOC_001392	1852	58	38	26	63	10	28	26	53	39	16	14	18	15	192	8	66	15	27	97	8	3	6	7	1	2	5	2	3	4	3	2	1	1	1	1	1	0	1	1	23	11	14	19	9	8	6	9	10
XLOC_001393	8708	86	105	129	142	82	41	66	155	130	121	43	110	57	129	142	44	111	144	75	157	96	148	105	67	125	84	58	132	130	100	74	48	36	68	72	31	54	80	83	154	123	120	162	180	130	153	139	78
XLOC_001394	366	2	9	7	4	10	1	2	7	4	7	0	6	3	10	8	2	5	6	4	6	5	14	10	9	7	3	5	4	1	2	4	2	4	3	4	3	5	6	1	8	8	5	3	10	1	5	3	6
XLOC_001395	40	0	0	0	1	0	0	0	0	0	0	0	1	0	3	0	1	0	1	0	1	0	0	1	1	1	0	1	0	1	1	1	1	1	0	3	0	2	1	0	1	2	0	0	1	0	1	0	0
XLOC_001396	7	0	0	0	0	0	0	0	0	0	0	0	0	0	1	0	0	0	4	0	0	0	0	0	0	0	0	0	0	0	0	0	0	0	0	0	0	0	1	0	0	0	0	0	0	0	0	0	0
XLOC_001397	62210	1140	1001	764	1465	546	641	623	811	613	525	963	954	987	2058	1143	409	1138	1550	651	730	248	332	337	280	355	374	289	250	500	458	838	893	609	1162	893	405	587	803	773	703	836	521	746	469	419	222	275	390
XLOC_001399	3516	12	55	116	33	36	25	15	44	73	63	9	63	40	172	100	19	175	92	78	111	10	27	27	27	22	12	21	22	40	29	4	6	7	13	11	12	3	15	10	64	29	26	41	49	27	54	34	23
XLOC_001400	10062	79	80	110	132	59	62	70	124	94	109	114	108	94	278	153	49	171	144	128	80	78	196	119	98	119	121	70	136	133	92	79	78	74	125	107	63	123	135	109	130	160	99	150	148	116	105	103	70
XLOC_001401	43652	467	825	898	882	590	831	430	1037	824	501	245	573	528	935	762	266	627	512	527	489	336	785	565	531	391	511	352	572	450	441	422	248	261	399	432	375	430	606	444	869	666	429	889	648	538	461	476	427
XLOC_001403	901	2	8	4	7	9	7	2	4	9	2	3	9	6	15	6	6	7	4	1	1	20	16	15	17	11	18	28	25	9	7	24	15	13	12	6	17	12	13	8	4	24	5	31	23	7	12	16	9
XLOC_001404	382	0	3	0	0	0	0	2	0	3	7	1	6	0	5	5	16	0	1	1	0	13	4	4	7	7	9	6	4	5	2	19	10	3	2	0	0	6	12	0	6	7	4	8	18	0	18	11	0
XLOC_001405	13954	193	183	264	283	112	156	145	274	204	128	108	140	101	215	126	57	148	192	127	113	137	247	140	164	108	151	102	165	229	160	116	109	98	143	130	70	145	198	156	278	216	181	209	273	239	261	208	174
XLOC_001406	2210	70	41	36	59	16	55	45	87	49	10	2	9	14	153	14	47	11	10	82	9	3	12	2	5	4	8	1	3	14	3	1	0	0	0	1	0	2	0	1	48	16	15	31	4	13	13	8	29
XLOC_001407	28889	348	341	397	430	200	215	262	451	302	248	311	359	293	493	349	124	299	418	203	239	245	505	262	253	335	291	171	301	422	358	249	185	143	313	238	89	230	351	301	418	460	431	461	621	475	533	486	346
XLOC_001408	58853	572	712	1136	851	452	465	474	800	884	535	482	776	521	989	666	305	762	877	466	516	687	1273	739	743	729	706	522	658	721	705	626	535	505	729	592	480	583	741	575	871	866	721	885	1320	838	1203	900	622
XLOC_001409	439	5	14	22	11	5	1	9	2	92	46	0	0	2	1	3	4	5	3	1	5	1	2	3	7	8	3	0	6	0	1	2	3	2	4	1	4	0	1	0	3	11	1	6	5	5	8	6	4
XLOC_001410	21	3	1	0	1	1	1	0	3	1	1	0	0	0	1	0	0	0	0	0	0	0	0	0	0	0	0	0	0	1	0	0	0	0	0	0	0	0	0	0	1	0	0	1	0	0	0	2	0
XLOC_001411	377	0	0	10	3	1	2	2	9	7	1	10	2	4	5	5	3	5	18	2	1	4	12	11	8	7	6	4	3	3	4	7	4	3	9	3	0	5	4	0	2	3	1	15	5	1	8	4	1
XLOC_001412	72	0	0	1	0	0	1	0	1	2	2	0	0	0	0	0	0	0	0	0	0	1	6	1	1	1	0	2	0	1	2	0	0	0	0	0	0	0	1	0	2	0	4	3	7	2	2	2	2
XLOC_001413	597	0	4	9	6	3	1	2	10	6	4	1	6	0	8	1	1	4	1	1	2	13	20	11	3	6	32	5	14	34	26	1	0	1	6	1	4	2	5	0	3	9	3	18	6	15	16	27	7
XLOC_001414	4048	3	17	45	19	42	12	18	90	42	43	6	29	5	30	8	9	32	28	12	10	87	174	121	52	70	349	65	95	206	153	9	11	15	35	15	14	10	29	4	64	49	77	109	59	96	65	77	19
XLOC_001415	32387	296	675	910	380	618	242	196	304	685	511	301	262	271	466	290	196	400	355	204	194	599	853	546	527	497	646	394	494	409	524	285	153	155	310	182	164	212	195	205	526	611	454	641	948	457	757	742	351
XLOC_001416	15985	143	224	284	250	158	130	143	226	216	188	127	141	125	259	181	90	192	192	106	127	190	407	250	245	295	251	179	216	260	229	148	140	113	172	173	130	144	192	184	270	268	230	234	348	252	295	232	136
XLOC_001417	9473	123	149	110	193	143	96	141	183	185	165	109	134	116	251	142	39	111	194	76	91	96	143	70	121	148	102	89	76	107	221	63	40	32	75	79	31	61	96	65	120	171	111	194	195	144	90	175	140
XLOC_001418	12	0	0	0	0	1	0	0	0	0	0	0	0	0	0	0	0	0	0	1	0	1	0	1	2	0	0	0	0	0	0	0	0	0	0	0	0	0	0	0	0	0	0	0	0	1	1	1	0
XLOC_001419	46	0	2	3	0	0	1	0	1	1	0	2	0	0	5	0	2	0	1	1	0	0	0	0	2	0	0	0	0	0	0	0	0	0	0	0	0	1	0	0	0	1	0	0	2	0	0	1	2
XLOC_001420	20	0	0	0	0	0	0	0	3	0	0	0	0	0	0	0	0	0	0	0	0	1	0	0	1	0	2	0	0	0	1	0	1	0	0	1	0	0	0	0	0	2	0	0	0	1	0	0	1
XLOC_001421	8485	38	67	642	81	168	60	109	107	193	277	61	61	42	96	77	33	77	82	26	37	100	154	182	96	91	210	96	102	225	129	113	49	38	74	54	34	35	87	53	134	86	112	204	109	119	146	101	44
XLOC_001423	5294	64	88	182	110	82	51	73	93	131	91	30	40	34	104	41	17	78	75	26	48	52	150	92	77	91	86	54	71	86	68	43	41	25	24	44	24	26	32	27	103	81	48	146	92	110	81	78	69
XLOC_001424	272	1	2	16	0	6	1	0	8	6	11	0	5	1	2	0	0	6	5	2	3	5	6	4	1	4	7	2	5	6	5	4	0	1	1	4	2	0	2	2	3	0	6	6	10	2	6	1	1
XLOC_001425	646	1	5	12	5	8	3	4	8	4	8	5	3	2	8	7	3	8	2	4	3	9	16	16	4	6	19	3	8	16	12	10	1	12	5	12	5	3	5	3	13	6	11	19	17	12	17	7	10
XLOC_001426	22	0	0	0	1	2	0	0	0	0	0	0	0	0	0	0	0	0	0	0	0	0	4	1	1	0	1	1	0	1	0	0	0	0	1	0	0	0	0	0	0	0	0	0	1	0	3	0	0
XLOC_001427	1109	4	16	27	21	9	12	10	13	19	9	8	13	6	21	10	2	15	23	6	6	23	14	19	6	7	26	10	12	17	21	26	15	6	14	8	3	6	14	15	26	18	13	22	18	19	26	10	9
XLOC_001428	1324	11	10	28	19	10	15	13	19	13	17	10	26	21	26	30	7	23	28	14	19	12	34	13	14	8	19	15	18	17	20	3	9	13	14	12	13	13	15	13	23	18	22	29	18	22	27	24	7
XLOC_001429	27841	214	348	890	352	258	252	161	367	509	324	205	238	161	403	277	111	303	285	152	181	426	734	553	411	369	512	337	399	514	345	306	218	232	316	252	232	218	231	230	486	370	348	563	552	373	602	407	269
XLOC_001430	26532	249	402	512	354	298	190	161	240	393	236	300	264	212	327	285	214	416	248	235	167	477	922	659	476	413	685	295	460	422	331	394	186	294	282	274	298	189	204	201	328	419	280	603	523	300	654	382	177
XLOC_001431	1663	14	19	15	8	14	15	15	25	39	23	14	18	17	33	25	18	35	17	5	17	13	28	20	30	14	6	23	13	24	24	21	16	18	35	49	28	29	37	20	6	20	12	35	30	10	9	25	14
XLOC_001433	27063	437	354	347	497	237	160	327	377	276	309	384	521	348	861	436	118	468	664	237	342	147	216	107	117	158	133	71	127	160	216	218	217	103	331	185	103	212	363	256	323	358	328	330	250	276	265	255	226
XLOC_001434	6	0	0	0	1	0	0	1	0	0	0	0	0	0	0	0	0	0	2	0	0	0	0	0	0	0	0	0	0	0	0	0	0	0	0	0	0	0	0	0	0	0	0	0	0	0	0	0	0
XLOC_001435	431	7	7	9	3	6	4	5	12	4	7	10	4	4	13	2	0	4	8	1	6	3	9	3	5	5	5	4	0	7	4	2	0	1	6	4	0	5	7	5	5	7	5	15	4	7	6	2	4
XLOC_001436	28	1	0	0	0	0	0	0	0	0	0	0	0	0	0	0	0	0	0	0	0	1	4	1	2	1	1	1	1	0	0	0	0	0	1	0	0	1	0	0	0	0	0	0	1	0	0	0	1
XLOC_001437	688	0	1	12	4	6	8	2	29	8	4	0	0	0	1	1	2	4	3	0	2	19	42	23	14	9	23	13	21	40	20	9	5	6	3	6	2	0	3	0	23	16	13	19	5	11	18	9	2
XLOC_001438	160	0	0	0	3	1	0	0	7	2	1	0	0	0	0	1	0	2	1	0	0	2	2	6	5	1	8	2	5	10	5	2	1	0	0	1	1	0	1	1	6	3	4	9	2	2	6	5	2
XLOC_001439	5831	58	86	220	84	69	66	18	68	129	71	20	56	20	47	47	12	40	36	45	41	71	114	98	85	71	81	103	66	132	48	108	64	49	53	67	51	51	53	58	75	141	90	203	86	55	79	78	56
XLOC_001440	8946	126	113	312	171	106	127	79	209	270	126	81	117	106	153	168	59	113	174	102	83	68	172	112	76	47	106	72	80	83	68	73	37	58	102	76	62	64	71	66	181	131	93	145	170	92	187	132	55
XLOC_001441	11641	87	116	132	109	106	81	63	132	104	118	83	100	87	180	118	69	118	147	54	98	199	368	274	255	234	231	138	171	196	247	192	140	157	202	172	126	113	132	122	137	175	136	208	157	112	153	120	83
XLOC_001442	11	0	2	3	0	0	0	0	0	0	0	0	0	0	0	0	0	0	0	0	0	0	1	0	1	0	0	0	0	0	1	0	0	0	0	0	0	0	0	0	0	0	0	0	0	0	0	0	0
XLOC_001443	496	7	12	27	7	5	14	2	5	30	10	1	4	3	3	2	2	2	0	0	0	8	15	13	1	9	16	5	2	8	2	3	0	1	0	1	2	0	2	7	2	8	6	28	3	10	12	4	9
XLOC_001444	154	1	0	5	2	3	2	2	1	4	2	0	3	1	2	2	0	1	2	1	0	10	6	3	2	2	7	1	3	0	4	1	2	2	0	2	2	1	0	0	2	0	1	3	5	0	3	1	0
XLOC_001445	4923	56	66	91	80	45	49	49	72	80	49	43	53	40	66	57	27	55	73	40	39	111	126	111	83	80	93	56	69	63	37	61	40	52	67	53	40	41	37	46	75	77	59	91	102	73	122	72	44
XLOC_001446	6533	74	89	143	100	105	117	43	85	142	135	49	69	39	61	55	29	60	92	56	55	118	116	183	103	74	129	45	74	56	77	80	63	101	79	82	45	59	54	59	97	128	62	152	120	83	168	81	41
XLOC_001447	774	10	14	19	13	5	13	10	9	8	24	1	4	8	5	4	7	12	6	5	2	9	13	33	8	11	7	2	4	4	11	10	7	10	11	9	5	6	7	3	13	25	5	22	16	11	17	16	5
XLOC_001448	9457	73	126	98	90	91	63	88	137	154	149	89	84	69	225	103	55	132	129	41	91	80	103	74	99	114	77	68	59	144	123	84	67	87	196	175	67	112	164	116	61	146	119	193	165	109	87	132	97
XLOC_001449	85962	1022	1301	1548	1585	1015	1032	786	1403	1393	1115	938	716	721	1567	894	364	1145	773	543	552	1243	2681	1342	1395	1311	1298	940	1176	1287	1102	1037	726	767	1278	779	656	783	952	756	1413	1492	1012	1442	1745	1205	1465	1256	801
XLOC_001450	162	3	7	6	4	4	3	3	4	3	6	1	2	1	8	0	2	1	1	1	1	2	5	1	1	1	1	1	2	1	1	1	2	0	2	2	1	3	2	0	0	4	0	3	5	1	3	1	0
XLOC_001452	1510	6	14	23	19	13	6	8	102	6	16	17	15	13	49	17	5	22	27	9	16	9	24	16	20	9	15	10	14	23	8	13	19	11	19	18	9	19	13	13	21	30	13	18	21	14	17	20	19
XLOC_001453	11329	116	150	168	184	142	78	108	430	192	171	95	116	145	274	125	68	174	222	60	98	131	136	83	83	107	97	71	90	169	125	228	142	91	124	98	59	63	133	73	145	176	157	242	137	159	178	152	95
XLOC_001454	37	0	0	0	0	0	0	0	1	0	1	0	0	0	1	1	0	0	0	0	1	0	0	0	0	0	1	0	0	1	2	2	0	0	0	0	2	0	0	0	0	0	0	2	0	4	1	0	0
XLOC_001455	43	1	5	0	1	0	0	0	1	1	0	0	0	0	0	0	0	0	2	0	1	0	0	0	0	1	0	0	0	0	0	0	1	0	0	0	1	0	0	0	2	2	2	1	0	2	0	1	0
XLOC_001456	36	1	2	2	1	0	0	1	7	1	0	0	0	0	0	0	0	0	1	0	3	0	0	0	0	0	0	0	0	1	0	3	0	0	0	0	0	0	0	0	0	2	0	0	0	0	0	0	0
XLOC_001457	60	0	0	2	0	1	1	1	4	5	1	0	1	1	2	1	0	0	0	0	0	1	1	1	1	0	1	1	0	0	2	0	0	1	1	1	0	1	0	0	0	1	1	1	1	0	2	1	3
XLOC_001458	6315	44	61	144	86	68	46	40	124	89	73	38	38	35	106	64	17	66	51	26	36	76	236	174	96	96	191	111	111	205	115	90	49	70	75	56	46	70	62	43	110	94	72	154	78	80	86	74	57
XLOC_001459	4455	57	63	95	75	47	35	52	67	77	73	62	45	27	102	58	22	64	67	21	40	36	139	36	37	62	71	41	55	66	57	36	33	19	36	36	29	29	39	39	59	71	47	122	55	68	73	80	34
XLOC_001460	992	23	14	19	13	16	8	9	17	19	16	12	10	18	23	21	5	13	21	8	9	9	19	2	6	7	6	6	9	22	9	6	9	3	5	5	6	4	8	7	7	26	10	19	16	23	12	14	7
XLOC_001461	567	7	14	8	13	8	5	4	7	4	8	4	4	4	15	4	1	9	11	5	7	7	6	2	3	7	5	4	3	9	10	4	4	4	4	5	1	4	5	5	12	9	6	15	10	11	6	16	3
XLOC_001462	22	1	0	3	3	0	0	0	1	0	0	0	0	0	0	0	0	0	0	0	0	0	0	1	0	1	0	0	0	0	0	0	0	0	0	0	0	0	0	0	1	1	0	0	0	1	0	0	0
XLOC_001463	6114	101	85	113	127	58	64	79	133	73	78	51	81	100	166	97	36	106	150	40	70	43	88	45	44	54	35	44	36	82	58	37	31	44	50	44	30	45	69	49	70	105	88	117	96	82	86	84	47
XLOC_001464	834	7	13	32	16	17	15	6	26	26	17	7	12	9	24	12	6	8	17	2	6	1	5	7	3	4	5	4	4	7	4	2	1	3	2	6	2	2	3	4	6	12	10	26	26	12	13	8	8
XLOC_001465	1624	35	16	42	61	38	28	33	28	34	41	24	25	44	51	31	28	31	37	12	8	6	13	2	7	16	8	2	6	8	5	13	25	18	26	20	23	16	8	7	11	20	21	12	21	14	17	14	18
XLOC_001466	82	0	1	1	1	1	1	1	4	1	13	2	1	0	1	0	0	5	0	0	0	0	1	1	0	1	1	0	0	0	1	4	0	1	2	0	0	1	1	0	0	0	2	0	1	0	2	0	0
XLOC_001467	230	4	1	6	1	3	1	0	8	4	7	3	2	2	4	1	1	2	8	0	0	0	4	1	2	3	2	3	0	5	3	1	2	0	2	3	0	4	0	0	3	6	10	3	0	3	2	1	0
XLOC_001468	156106	1628	2362	3627	2720	1676	1513	1643	2236	2717	2051	2084	2187	1636	3549	2444	1327	2288	2374	1792	1351	1669	2922	1978	1842	1818	2726	1341	1624	2143	1501	1976	1644	1966	2542	2039	1736	1489	1991	1745	1904	2254	1726	2830	2127	1529	1870	1364	1165
XLOC_001469	8833	72	174	416	153	177	117	54	183	324	164	24	65	59	129	70	19	57	89	59	58	81	141	157	95	64	149	66	68	102	62	91	44	72	49	70	60	55	49	30	102	204	203	213	236	228	145	143	130
XLOC_001470	41379	473	773	561	579	276	297	228	551	683	287	192	275	241	409	318	106	299	352	168	189	484	1446	822	468	595	857	508	801	937	757	350	293	231	456	352	193	352	442	412	761	790	897	894	981	745	702	823	516
XLOC_001471	1736	12	29	67	31	21	20	11	56	31	32	14	20	17	35	27	6	26	29	8	16	13	14	6	6	11	21	6	15	24	23	15	3	8	9	10	2	10	8	7	31	11	35	36	38	30	33	15	13
XLOC_001472	9299	96	125	92	143	83	95	54	70	116	69	63	49	82	125	70	49	86	104	47	55	183	291	300	198	163	204	117	130	153	123	151	116	186	164	176	125	97	121	88	103	126	107	187	154	109	108	114	79
XLOC_001473	17489	306	320	439	457	277	182	159	222	450	301	343	264	189	539	306	172	370	356	261	198	149	209	129	112	118	184	89	110	111	96	114	88	109	158	115	86	97	132	123	247	260	194	248	368	190	225	212	139
XLOC_001474	42592	821	590	484	1034	533	702	560	1046	956	597	892	665	813	1414	840	487	796	1064	471	559	494	693	503	468	432	516	294	347	392	397	441	268	493	419	437	303	245	375	294	378	754	622	616	505	452	282	383	287
XLOC_001475	579415	5796	6011	7639	7125	2828	3915	3156	5123	8009	4691	6637	8537	9589	13297	8934	3558	9991	9184	5911	5586	3403	5347	3598	2862	3502	2794	4201	3227	4238	3043	10851	11315	9558	15897	11277	6873	10880	9786	12288	7084	4797	3503	5778	6862	5668	5106	6544	3083
XLOC_001476	161	1	2	7	2	4	1	0	6	6	7	0	0	1	2	0	3	7	4	0	2	1	6	1	3	0	4	0	0	3	2	0	1	0	1	1	5	7	2	1	2	1	0	1	2	1	4	1	0
XLOC_001477	48896	536	678	1150	816	450	517	443	755	857	571	314	568	451	776	588	294	652	765	530	429	513	1038	529	596	595	595	424	598	568	570	417	315	350	534	511	427	585	611	695	853	598	483	746	869	616	831	725	391
XLOC_001478	40573	397	548	1036	585	474	390	330	615	805	701	360	502	405	744	450	256	549	534	232	328	729	1023	718	664	574	604	465	610	549	525	411	321	355	460	396	362	333	447	382	625	614	481	636	801	492	838	619	370
XLOC_001479	44	0	2	4	0	0	0	1	0	2	2	0	1	1	2	1	2	3	0	2	1	0	2	0	1	0	0	0	1	0	0	0	0	0	0	0	0	0	0	0	1	0	0	0	0	1	0	0	1
XLOC_001480	425	7	2	70	6	4	6	8	5	13	18	1	5	1	4	3	3	0	10	0	4	3	10	6	4	7	2	2	3	6	5	6	5	3	3	2	2	1	0	1	6	5	5	14	5	15	9	3	2
XLOC_001482	1068	5	7	11	10	9	4	9	22	11	10	8	7	5	10	10	3	12	23	5	1	25	28	16	11	27	25	10	8	33	32	17	12	9	14	13	4	8	14	19	12	21	22	21	17	22	7	25	15
XLOC_001483	107	1	1	0	0	0	2	0	2	2	3	3	3	0	7	1	1	2	2	3	3	2	1	2	2	0	0	2	0	0	1	0	0	0	1	0	0	0	0	0	1	0	0	1	2	1	1	1	0
XLOC_001484	24302	167	338	700	350	251	158	100	376	342	328	204	237	174	443	241	77	323	324	132	155	216	537	333	275	278	450	210	320	457	364	226	150	116	252	184	97	155	205	168	371	462	423	553	484	428	512	440	222
XLOC_001485	48	0	0	1	0	1	1	0	1	3	1	0	0	2	1	0	0	2	2	0	0	2	2	0	0	0	1	0	0	1	0	1	0	0	0	1	0	0	1	0	0	1	0	0	1	2	1	0	0
XLOC_001486	622	12	10	13	11	9	6	7	8	9	6	1	10	10	16	8	3	4	7	4	2	3	5	8	7	2	4	1	3	17	13	4	4	6	4	4	3	3	7	6	10	15	8	8	9	5	10	9	4
XLOC_001487	816	12	17	19	18	9	9	5	14	12	10	9	12	7	11	13	5	5	8	13	4	5	12	12	7	11	7	6	10	8	14	9	5	3	5	3	5	13	4	5	7	13	7	12	17	5	7	16	7
XLOC_001488	1710	29	37	21	47	14	18	18	24	30	21	12	23	26	34	33	7	25	37	15	17	17	19	14	8	8	16	9	16	16	17	15	7	9	13	15	10	17	17	12	26	42	6	67	30	28	11	28	18
XLOC_001489	174	7	0	1	7	1	2	6	2	6	2	2	0	1	2	2	0	2	7	0	1	2	1	3	0	2	2	2	0	1	0	1	1	0	1	0	2	1	3	6	3	6	0	5	4	4	1	2	1
XLOC_001490	7763	113	116	76	183	66	45	68	136	99	37	59	100	82	168	140	44	103	132	80	93	61	84	87	108	79	36	49	30	80	73	106	116	159	100	100	65	81	126	80	109	133	41	126	101	42	51	81	61
XLOC_001491	16733	118	198	197	290	131	146	167	199	208	106	306	436	219	434	373	205	407	400	205	365	263	238	178	212	173	181	116	121	144	86	422	261	283	215	270	259	156	249	157	171	174	103	193	165	122	130	91	64
XLOC_001492	21809	536	260	686	412	224	234	193	250	614	249	78	116	73	214	138	56	98	133	70	126	332	750	354	264	265	673	379	390	599	350	169	86	74	193	125	78	115	114	182	391	434	289	781	318	493	445	439	243
XLOC_001493	26930	308	417	789	564	264	300	235	408	532	419	207	254	225	349	265	125	311	282	200	209	371	640	357	412	352	421	275	346	398	356	315	189	191	252	236	225	224	209	259	533	458	339	509	572	456	559	436	232
XLOC_001494	4	0	0	0	0	0	0	0	0	0	0	0	0	0	0	0	0	0	1	0	0	0	0	0	0	0	0	0	0	0	0	0	0	0	0	0	0	0	0	0	0	0	0	1	0	1	0	0	0
XLOC_001495	20	0	0	1	0	0	0	0	1	1	0	0	0	0	0	0	0	0	0	0	0	0	1	0	0	0	0	0	0	1	3	0	0	0	0	0	0	0	1	0	1	1	0	2	1	2	1	0	0
XLOC_001496	27	0	0	1	0	0	0	0	1	4	3	1	2	0	0	0	0	0	0	0	0	0	0	0	0	0	0	0	0	0	0	0	0	0	0	0	0	0	0	0	0	1	2	0	0	0	1	0	0
XLOC_001497	257	1	0	1	0	0	3	1	0	4	1	2	0	1	0	1	0	2	5	0	0	4	2	0	2	4	1	4	1	2	2	13	4	17	12	8	3	6	13	4	0	5	1	4	2	2	1	0	3
XLOC_001498	263	0	1	0	0	0	1	0	0	0	0	0	0	0	0	0	1	0	0	0	0	3	5	7	6	7	12	4	4	8	9	4	3	4	1	5	6	7	2	2	5	4	0	7	6	5	10	6	1
XLOC_001499	274785	5067	6571	2772	7008	2257	3084	2366	4267	4246	3121	6186	5101	3482	4939	2518	1401	3098	3338	955	2593	5161	2454	2866	2747	1513	1910	1561	1885	3551	2829	4250	2708	3463	4090	2067	1168	2468	3198	3138	2273	6909	3872	4283	2939	3169	1701	1870	1723
XLOC_001500	117125	1851	3410	1383	2900	1091	2403	813	2935	3711	1428	3035	2806	2022	2505	1342	1123	1594	897	547	511	1698	1383	923	1345	750	533	986	725	1905	1491	1386	1021	1609	1555	864	895	635	996	1352	705	2936	1599	1373	1132	803	579	826	826
XLOC_001501	98	0	0	0	2	0	0	0	1	0	0	0	1	0	0	0	0	0	0	0	0	2	2	1	0	3	9	1	2	5	3	5	1	3	1	1	6	4	1	0	3	1	1	0	2	0	4	1	1
XLOC_001502	38	1	0	2	1	1	1	0	2	0	1	0	0	0	1	2	1	2	0	1	0	0	1	0	0	2	0	0	0	0	0	1	1	1	0	0	0	0	0	0	0	1	0	0	2	0	0	0	0
XLOC_001503	97	0	1	3	0	0	1	0	2	0	0	0	3	1	0	0	0	2	0	0	1	0	0	4	0	2	1	2	3	6	0	1	3	1	4	2	0	0	1	5	0	0	0	1	1	3	3	1	0
XLOC_001504	2444	23	33	76	41	20	24	24	40	46	53	18	23	18	43	34	16	50	53	18	23	25	45	46	41	38	54	27	28	40	24	28	21	19	21	20	20	17	20	16	34	34	48	54	43	32	39	42	16
XLOC_001505	143	1	2	2	0	1	2	1	3	4	1	2	1	1	2	0	0	0	1	2	1	5	3	3	4	1	6	2	2	1	3	0	3	2	1	5	2	2	0	0	1	2	2	2	4	1	5	0	1
XLOC_001506	810	7	15	9	24	10	3	3	7	11	5	4	8	7	24	8	2	8	9	2	7	11	3	8	7	10	7	10	3	9	8	5	9	7	9	9	1	5	9	2	12	21	2	25	11	4	12	17	12
XLOC_001507	40663	346	335	420	620	263	286	273	294	459	209	780	848	494	1029	708	492	688	759	465	540	1013	681	579	546	510	532	376	434	436	304	1122	756	730	643	741	687	419	625	450	373	350	290	475	432	288	342	219	179
XLOC_001508	46004	475	419	617	641	386	320	321	663	504	443	456	578	474	916	590	270	692	953	407	492	805	978	498	486	537	507	456	549	599	652	470	524	382	649	588	316	421	523	470	514	526	506	718	723	568	630	493	359
XLOC_001509	1632	8	21	94	36	23	29	19	44	44	34	7	5	3	32	25	13	28	19	11	1	18	35	35	18	11	34	23	11	56	10	8	5	8	14	4	2	5	4	9	12	10	11	47	16	20	44	18	8
XLOC_001510	305	7	20	6	29	7	13	5	7	4	6	10	6	9	13	13	1	3	8	0	3	0	2	1	0	0	0	0	0	0	0	0	0	0	0	0	0	0	0	0	2	4	2	8	3	3	5	0	1
XLOC_001511	579	18	31	9	29	10	23	9	13	11	19	23	6	11	22	8	7	13	27	7	3	2	2	1	0	0	0	0	0	0	0	0	0	0	0	0	0	0	0	0	8	9	12	5	9	3	10	4	4
XLOC_001512	64	0	0	0	3	1	0	1	1	1	0	0	1	1	4	1	0	3	1	0	0	0	0	0	0	0	0	1	0	0	0	0	0	0	0	0	0	1	0	0	2	2	0	0	1	0	1	2	1
XLOC_001513	36	0	0	0	0	0	0	0	0	0	0	0	0	0	0	0	0	0	0	0	0	1	0	0	1	2	2	2	0	1	2	0	0	2	1	0	2	0	0	1	0	3	0	0	0	0	0	3	1
XLOC_001514	6	0	0	0	0	0	0	0	0	0	1	0	0	0	0	1	0	0	0	0	0	0	0	1	0	0	0	0	0	0	0	0	0	0	0	0	2	0	0	0	0	0	0	0	0	0	0	0	0
XLOC_001515	91	2	3	14	1	6	1	1	0	2	0	2	2	0	0	0	1	1	1	1	0	4	1	4	3	0	0	0	1	0	0	1	0	0	0	1	0	1	0	1	1	0	1	0	1	1	2	0	2
XLOC_001516	53	0	0	0	0	0	0	0	1	2	1	0	0	1	2	1	0	0	0	1	0	2	2	1	1	2	0	0	0	1	1	1	1	0	0	0	0	0	1	3	0	1	0	0	1	1	0	0	0
XLOC_001517	124	0	2	0	0	1	2	1	3	0	1	0	1	0	1	0	0	0	1	0	0	3	7	6	6	2	0	2	2	3	1	4	5	1	2	0	0	2	4	0	1	3	2	4	3	4	2	1	0
XLOC_001518	84	4	9	2	1	0	0	1	9	2	0	2	1	1	1	2	0	1	1	0	0	0	1	0	3	0	0	1	0	0	0	0	0	1	0	0	0	0	0	1	1	0	0	3	0	0	2	0	1
XLOC_001519	91	0	1	0	0	0	0	1	0	0	0	0	1	1	0	0	0	0	1	0	2	9	2	4	1	2	7	2	1	1	1	0	1	1	1	3	2	0	2	2	1	0	2	2	1	3	2	0	0
XLOC_001520	124	6	10	0	0	1	0	1	8	7	0	1	0	2	3	1	0	1	1	0	0	1	0	0	0	1	0	1	0	1	0	0	0	1	0	0	0	0	0	0	2	5	0	7	4	3	3	1	3
XLOC_001521	125	4	13	1	2	1	1	1	10	8	2	0	1	0	0	0	0	0	3	0	0	0	2	0	0	1	0	0	0	1	0	0	0	1	1	1	0	0	0	0	1	3	0	7	2	4	3	0	1
XLOC_001522	3	0	2	0	0	0	0	0	0	0	0	0	1	0	0	0	0	0	0	0	0	0	0	0	0	0	0	0	0	0	0	0	0	0	0	0	0	0	0	0	0	0	0	0	0	0	0	0	0
XLOC_001523	184	3	3	2	1	3	0	1	8	1	2	0	0	4	5	0	0	0	4	0	3	3	2	3	2	4	3	0	1	2	5	1	5	2	1	3	0	2	3	3	2	8	0	2	2	0	1	1	4
XLOC_001524	78	4	4	5	2	1	0	0	4	2	2	2	0	0	1	2	2	0	3	0	4	0	1	0	0	0	0	0	0	1	1	0	0	0	0	0	0	0	0	0	0	1	1	2	0	0	0	2	4
XLOC_001525	11411	151	164	226	191	126	188	134	166	206	174	116	124	130	201	154	100	192	211	127	117	112	227	148	139	143	186	108	122	163	128	114	87	106	131	84	95	106	128	117	177	225	119	182	174	146	139	137	80
XLOC_001526	11	0	0	0	0	1	0	0	0	0	1	0	0	0	0	0	0	1	0	0	0	1	0	0	0	0	0	0	0	0	0	0	1	0	0	0	0	0	0	0	0	0	0	1	0	0	0	0	1
XLOC_001527	4420	51	44	58	46	40	30	40	75	52	48	57	56	45	119	42	15	40	69	35	28	61	80	81	46	49	55	40	56	65	70	63	45	55	69	47	29	43	66	51	38	59	46	61	88	36	60	37	35
XLOC_001528	1153	8	12	14	17	11	7	13	15	17	11	12	12	9	19	8	4	16	11	9	10	24	34	36	30	11	21	14	15	9	16	17	16	29	32	16	16	12	15	14	6	10	14	22	22	10	14	9	6
XLOC_001529	3219	44	78	68	71	38	60	33	68	72	50	20	23	34	55	30	25	35	38	30	30	30	73	42	61	47	53	34	25	49	38	28	22	15	19	27	13	20	17	18	44	76	40	73	45	42	35	55	35
XLOC_001530	749	2	6	10	5	3	4	8	10	10	17	5	4	1	8	3	3	5	11	0	5	38	25	26	6	17	37	13	13	17	23	2	2	4	3	2	4	0	0	3	6	7	12	18	29	22	11	20	4
XLOC_001531	28	0	0	2	0	0	1	0	0	3	6	0	0	0	0	0	0	0	0	0	0	0	0	0	1	0	1	0	0	1	0	0	0	0	0	0	0	0	0	0	0	0	0	0	0	1	0	1	0
XLOC_001532	3	0	0	0	0	0	0	0	0	0	0	0	0	0	0	0	0	0	1	0	0	0	0	0	0	0	0	0	0	0	0	0	0	0	0	0	0	0	0	0	0	0	0	0	0	0	0	0	0
XLOC_001533	115570	1197	1278	1278	2663	885	736	1103	2057	977	826	1297	1943	1460	3033	1292	354	1070	1748	740	1026	1074	1395	868	911	1101	755	718	1222	1502	1345	561	558	547	1294	960	408	1184	1761	1425	1845	2085	2030	1477	2182	2031	1352	2496	1493
XLOC_001534	1555	13	19	81	27	23	18	10	31	66	54	19	11	6	25	10	4	11	9	7	5	23	35	28	38	27	32	11	27	24	27	11	5	2	15	10	11	18	19	13	15	17	7	45	18	32	35	18	8
XLOC_001535	9246	131	141	115	154	76	62	118	186	80	116	98	201	122	217	137	43	128	214	35	116	96	83	57	49	64	58	49	52	102	121	47	33	38	75	52	16	59	91	62	120	96	95	169	170	137	138	195	93
XLOC_001536	10025	76	86	159	117	88	60	80	122	143	92	93	125	113	190	102	65	121	163	77	71	177	221	155	138	141	138	112	99	148	153	183	162	90	156	138	74	104	124	77	101	111	89	161	168	102	145	141	108
XLOC_001537	82	0	0	0	1	2	0	0	0	2	0	0	1	0	0	0	0	0	0	0	0	2	3	1	3	2	0	2	1	1	1	1	2	1	1	2	2	2	2	2	1	0	0	3	3	0	0	1	1
XLOC_001538	20144	68	325	392	313	278	157	72	368	234	198	62	381	193	419	204	40	186	225	141	222	169	270	233	286	192	223	166	267	311	191	271	141	186	228	160	84	162	161	156	199	682	253	539	297	198	159	241	168
XLOC_001539	15493	134	1028	658	254	359	987	48	124	218	86	81	150	111	184	167	72	155	170	106	66	83	183	73	126	130	91	105	85	105	86	111	113	98	133	129	57	127	117	129	114	299	139	244	196	106	163	190	115
XLOC_001540	41	0	1	1	0	0	1	0	0	1	0	0	0	1	1	0	0	0	1	0	0	0	1	0	0	1	0	1	1	1	0	0	0	1	0	0	0	0	0	0	4	0	1	2	0	0	0	2	0
XLOC_001541	255	1	7	3	8	1	0	4	2	1	2	1	1	3	7	5	0	8	1	0	5	4	6	2	1	6	4	1	5	1	2	4	8	1	3	1	1	3	1	2	3	4	1	5	2	5	2	0	3
XLOC_001542	68	0	2	1	1	2	0	2	0	1	6	3	3	0	5	1	0	2	2	0	3	0	0	0	0	0	0	0	0	0	0	0	0	0	0	0	0	0	0	0	0	0	3	0	0	0	0	0	0
XLOC_001543	179	0	1	7	8	2	3	3	2	3	2	0	2	4	1	3	0	2	2	2	5	4	1	0	1	1	1	0	2	1	0	0	0	1	0	1	0	2	2	0	6	6	1	1	2	3	4	2	0
XLOC_001544	27052	273	498	615	496	332	295	206	452	418	379	302	362	278	621	404	155	441	428	209	285	193	416	281	309	252	287	187	242	254	300	316	237	207	296	278	270	335	244	306	327	553	330	551	362	317	291	277	239
XLOC_001545	30	0	0	0	2	0	2	1	0	2	0	0	0	0	0	0	0	0	0	0	1	0	0	1	2	0	1	1	0	2	0	0	0	0	0	0	0	0	0	0	0	0	0	0	3	0	0	0	1
XLOC_001546	16943	133	240	376	263	170	127	125	274	322	207	128	164	144	284	179	82	169	174	127	131	236	506	253	285	222	217	185	257	228	267	181	181	157	236	163	159	175	176	159	214	291	176	310	347	235	257	227	123
XLOC_001547	42927	405	523	821	615	313	306	288	563	524	571	287	476	259	533	407	137	340	387	451	342	560	1138	640	716	637	738	295	625	537	655	380	307	292	475	413	328	492	519	556	595	639	672	667	935	743	734	775	373
XLOC_001548	1239	20	19	15	24	11	8	14	18	20	15	17	13	22	21	18	15	16	33	11	12	16	31	11	17	13	17	9	12	16	17	13	7	12	10	14	9	13	20	8	9	18	19	18	15	16	11	9	13
XLOC_001549	137	0	0	10	2	11	6	0	3	8	11	1	1	2	4	2	0	1	1	0	2	1	0	1	0	0	1	0	0	0	0	0	0	0	0	0	0	0	0	1	3	1	4	9	5	6	1	2	1
XLOC_001550	101	0	0	1	0	0	0	0	0	1	1	0	1	0	3	0	1	0	0	0	0	2	1	2	2	3	0	0	2	0	3	8	0	1	5	6	3	2	6	0	1	0	1	2	0	0	2	0	1
XLOC_001551	169	0	1	0	3	1	0	3	4	4	3	1	2	2	2	2	1	2	3	2	4	1	2	4	0	2	1	0	4	4	6	4	1	0	2	2	2	6	1	4	2	1	2	4	1	3	1	3	1
XLOC_001552	64	1	0	0	5	4	2	0	1	1	2	0	0	0	1	1	1	3	3	2	0	0	0	0	1	1	4	0	2	1	0	0	0	0	0	0	2	0	1	0	1	0	1	2	0	1	0	0	0
XLOC_001553	14920	72	152	252	145	106	50	76	229	121	158	119	181	101	360	180	41	196	294	88	218	97	171	126	126	150	173	130	127	243	216	212	107	91	206	167	82	191	178	179	100	174	144	277	172	150	129	179	104
XLOC_001554	2362	4	14	207	7	15	17	8	46	34	15	4	8	4	12	3	3	15	13	3	4	23	36	52	15	13	34	59	30	124	33	0	2	1	2	7	3	4	9	5	61	16	33	49	47	21	36	28	17
XLOC_001555	57922	582	594	682	828	347	418	445	836	407	405	783	1654	725	1588	1031	285	807	1259	852	813	363	521	309	306	393	304	321	300	649	397	826	692	501	874	628	318	625	789	720	718	1031	623	942	536	496	376	389	379
XLOC_001556	25	0	0	0	0	0	0	0	0	0	0	0	0	0	0	0	0	0	0	0	1	1	1	0	1	2	0	1	0	0	2	0	1	0	1	0	0	0	1	0	0	1	0	0	2	0	0	1	0
XLOC_001557	241	8	5	3	8	5	4	3	10	6	1	0	1	0	3	2	1	1	3	4	3	3	5	3	2	4	5	4	4	3	5	0	1	0	2	0	0	1	4	2	13	4	3	1	7	3	7	7	5
XLOC_001558	67516	903	1329	1262	896	792	807	382	1055	1063	681	583	614	496	992	600	331	702	513	451	364	1129	2733	1430	1600	1324	1557	821	1210	1199	1132	671	515	558	831	616	433	492	625	580	925	984	840	1253	1289	1104	862	1137	665
XLOC_001559	2858	177	92	20	60	46	34	6	143	63	44	2	2	5	6	5	1	1	6	1	2	32	54	36	81	75	49	7	29	29	72	0	2	3	9	2	7	5	6	7	59	5	51	91	63	169	31	127	40
XLOC_001560	8497	93	127	190	188	76	98	82	114	137	110	92	111	91	164	124	48	144	127	77	89	127	177	137	128	90	129	91	108	106	68	119	69	80	92	74	100	83	83	79	125	117	97	114	144	98	195	100	50
XLOC_001561	21	1	1	0	0	0	0	0	0	0	1	0	0	0	1	1	0	0	1	0	0	0	0	0	0	0	0	0	1	1	0	0	0	0	0	0	0	0	0	0	0	1	0	1	0	0	2	1	0
XLOC_001562	256500	5095	6540	4018	5593	3349	2757	1742	3513	4826	2596	2476	2079	1960	3588	2590	1268	2709	2560	1343	1371	3007	6028	3191	3139	3203	3265	1992	2943	2999	2884	1879	1490	1662	2457	1759	1448	1989	2192	1997	4631	5202	4696	5802	6483	5641	4790	5479	2492
XLOC_001563	26508	323	472	535	425	287	259	212	419	409	300	177	217	231	364	254	118	235	249	170	139	288	600	311	323	386	400	217	302	376	361	191	142	138	263	187	121	184	268	203	542	515	443	479	653	489	581	535	376
XLOC_001564	234	0	0	0	0	0	0	0	0	1	0	0	0	1	1	0	1	0	0	0	0	7	13	9	8	14	9	4	11	8	8	0	2	4	1	5	1	1	11	2	5	0	6	5	1	7	4	3	9
XLOC_001565	5419	72	62	93	100	47	32	57	57	46	39	61	84	58	118	83	30	64	97	39	33	46	39	24	34	40	29	20	44	65	48	49	52	23	60	34	13	28	57	54	79	66	73	98	94	79	85	68	43
XLOC_001566	29071	357	400	535	553	286	179	240	347	247	244	249	394	351	403	314	89	270	404	196	216	334	331	263	189	361	226	182	211	346	247	315	218	177	350	218	202	394	554	423	394	483	309	446	514	304	407	429	307
XLOC_001567	65919	928	882	459	1551	462	657	932	1132	517	544	1103	502	924	1783	1173	497	1233	1073	499	389	656	782	489	503	689	502	413	439	575	811	615	978	890	1599	1118	546	963	963	868	736	843	567	932	804	597	524	553	463
XLOC_001568	39	0	0	0	0	0	1	0	0	1	0	0	0	0	0	0	0	0	1	0	0	1	0	1	1	0	0	0	0	0	3	2	3	0	1	0	2	1	0	0	0	1	1	4	0	0	0	0	0
XLOC_001569	22166	219	332	218	404	253	241	178	463	280	258	452	173	249	419	238	170	230	191	171	147	224	330	191	224	218	191	169	156	220	314	337	279	344	380	255	151	159	161	174	400	499	264	365	395	276	266	214	172
XLOC_001570	926	12	23	23	13	18	11	11	11	22	16	13	14	8	24	21	5	17	8	10	4	5	14	3	8	6	7	6	8	11	6	5	4	2	6	6	0	5	6	7	18	26	11	16	24	15	9	13	10
XLOC_001571	4807	70	66	272	116	67	55	41	61	152	84	14	26	22	54	29	12	45	31	29	20	50	131	83	43	59	148	74	53	92	54	24	18	22	48	20	10	26	19	35	63	97	56	210	45	72	80	95	31
XLOC_001572	9194	124	153	201	167	84	102	106	125	143	115	95	160	115	210	137	52	139	181	103	114	80	131	82	78	77	118	53	64	91	109	67	55	64	98	50	44	63	63	82	186	138	90	98	190	127	207	139	82
XLOC_001573	18298	293	247	394	343	157	167	144	268	182	132	167	165	137	282	186	67	182	187	73	130	294	714	257	519	321	396	241	292	412	308	149	99	79	164	108	64	116	136	98	272	332	268	284	360	299	221	292	161
XLOC_001574	46	0	0	0	0	1	0	0	1	1	0	0	0	1	0	0	0	0	0	0	0	3	4	3	3	1	0	1	1	2	1	0	1	1	0	0	1	0	0	1	0	0	0	0	1	0	0	1	0
XLOC_001575	62	0	0	4	1	0	4	0	0	0	0	0	0	0	0	0	0	0	0	0	0	2	2	4	5	0	0	1	2	0	3	1	0	2	0	0	0	0	0	0	1	0	0	0	0	1	0	1	0
XLOC_001576	11251	120	169	162	203	99	73	109	177	123	139	162	130	116	234	138	32	170	178	73	93	77	146	80	98	99	107	76	99	155	164	76	61	67	136	91	40	87	142	111	180	195	155	187	224	193	171	184	117
XLOC_001577	457	5	5	5	2	4	1	5	6	4	3	4	1	6	6	7	4	5	7	0	11	10	20	9	12	16	5	5	9	9	10	6	4	0	5	4	8	3	8	4	3	12	2	10	11	7	5	6	4
XLOC_001578	74	0	0	0	3	0	0	3	2	1	3	0	5	1	1	1	0	1	7	2	0	1	1	0	0	0	0	0	0	0	0	0	0	0	0	0	0	0	0	0	2	2	1	1	2	0	0	1	0
XLOC_001579	52	1	2	2	0	1	1	3	0	0	0	0	1	1	1	1	0	0	0	0	1	0	1	2	1	1	0	1	0	0	0	2	1	0	1	1	0	0	1	0	1	1	1	0	0	0	2	1	1
XLOC_001580	27	0	0	0	0	0	0	0	0	0	0	0	0	0	0	0	0	0	0	0	0	0	4	0	6	4	0	0	1	0	1	0	0	0	0	1	4	0	1	0	0	0	0	0	0	0	0	0	0
XLOC_001581	313	6	7	9	12	8	12	6	11	17	14	7	2	2	5	7	2	1	2	5	5	0	0	0	0	0	0	0	0	0	0	0	0	0	0	0	0	0	0	0	3	3	7	10	1	15	4	10	2
XLOC_001582	1	0	0	0	0	0	0	0	0	0	0	0	0	0	0	0	0	0	0	0	0	0	0	0	0	0	0	0	0	0	0	0	0	0	0	0	0	0	0	0	0	0	0	0	0	0	0	0	0
XLOC_001583	412	10	8	7	5	4	10	8	13	5	12	3	7	5	12	10	5	4	9	2	3	4	4	1	7	4	9	3	1	9	2	4	0	1	2	2	4	2	5	3	7	7	6	7	10	8	5	10	2
XLOC_001584	91	0	0	0	0	2	0	0	1	1	1	0	0	0	3	0	0	0	3	1	0	0	2	3	1	0	1	1	0	2	1	2	0	1	1	1	0	1	1	0	3	2	0	2	0	2	0	0	1
XLOC_001585	108	0	0	0	0	0	0	0	2	1	1	2	0	0	2	1	0	0	0	0	1	2	4	4	4	4	1	4	1	2	7	3	0	1	1	1	0	1	1	0	0	6	1	3	1	1	0	4	1
XLOC_001586	49	1	3	1	0	1	0	1	3	1	1	0	0	1	2	0	0	0	2	0	0	0	0	0	0	0	0	0	0	0	0	1	0	0	0	0	0	0	0	0	0	0	1	0	0	2	0	1	2
XLOC_001587	136	2	1	1	5	1	3	3	3	10	4	2	2	1	5	1	0	0	5	3	4	0	1	4	0	2	1	2	0	0	0	1	1	2	0	1	0	1	2	0	0	6	6	3	2	0	1	0	2
XLOC_001588	26	0	0	1	0	0	0	0	0	0	0	0	0	0	0	0	0	0	0	0	0	1	1	0	2	0	1	0	0	0	1	0	1	1	1	1	2	0	0	1	0	0	0	0	0	1	0	1	1
XLOC_001589	248	0	0	0	0	0	0	0	0	0	0	0	0	0	0	0	0	0	0	0	0	3	11	5	5	5	4	4	2	16	3	5	2	2	15	10	6	3	9	10	0	2	3	10	2	6	4	2	0
XLOC_001590	273	0	5	3	0	0	0	1	2	4	1	0	7	0	3	1	1	5	4	0	1	5	10	6	3	10	5	3	6	8	2	2	1	1	5	6	3	2	7	4	4	0	16	11	6	3	3	2	1
XLOC_001591	505	6	2	8	7	2	3	0	8	3	7	1	1	1	3	2	2	4	4	5	2	11	13	10	12	9	14	4	7	7	11	8	11	7	9	9	7	8	5	5	5	15	3	17	4	8	4	6	1
XLOC_001592	19633	217	305	243	418	175	154	201	331	268	186	240	219	300	508	316	130	266	345	109	167	206	339	170	208	207	188	149	176	255	210	201	198	138	248	171	127	150	187	156	193	344	211	381	347	216	275	244	183
XLOC_001593	225	0	0	1	0	0	0	0	0	1	0	0	0	0	0	0	0	0	0	0	0	0	2	2	0	0	2	4	0	2	0	1	0	0	0	0	0	0	0	0	2	77	0	7	36	2	22	1	1
XLOC_001594	208838	1454	1956	2644	2315	1040	1214	1461	2692	1580	1261	1999	3862	1664	4060	2510	1277	2927	3243	1999	2595	1674	4137	2055	2486	2093	2963	1810	3172	2617	2760	2372	1286	1206	2334	3103	3132	3816	5074	4232	3492	2767	1836	2404	2774	2250	1857	2347	1248
XLOC_001595	57	0	0	3	1	1	0	0	2	1	1	0	0	0	1	1	0	0	0	0	0	0	0	0	0	1	0	0	2	0	0	0	0	0	0	2	0	0	0	0	2	1	0	0	0	2	0	2	3
XLOC_001596	14607	186	202	321	337	136	208	167	192	187	151	103	140	114	210	141	51	160	132	127	92	202	358	178	174	203	222	107	201	235	216	102	90	82	155	119	69	130	153	134	342	301	224	258	320	249	255	245	194
XLOC_001597	84	3	5	2	1	2	3	4	4	0	0	2	4	0	1	2	1	5	1	0	2	0	1	0	0	0	0	1	0	1	4	0	0	0	0	0	0	0	0	0	3	1	1	1	0	0	3	0	0
XLOC_001598	3996	0	18	401	4	21	13	1	10	149	183	0	0	1	0	2	0	0	0	0	0	33	190	65	58	39	59	37	209	127	82	10	1	1	3	0	5	1	5	2	53	36	34	120	66	107	176	78	4
XLOC_001599	34682	158	491	1617	407	485	412	144	600	1167	973	176	242	151	313	257	148	303	354	72	136	416	689	640	391	450	895	344	420	714	415	315	215	302	248	233	159	158	285	174	535	380	460	759	452	538	705	570	305
XLOC_001600	14	0	0	0	0	0	0	0	0	0	0	0	0	0	0	0	0	0	0	0	0	0	2	2	0	0	2	0	0	0	0	0	0	2	0	0	0	0	0	0	0	1	0	0	0	0	0	0	0
XLOC_001601	71	2	1	1	0	1	2	1	2	0	0	0	0	0	1	1	0	0	1	0	0	1	0	2	2	1	2	2	1	0	1	5	1	1	3	0	2	0	2	3	1	0	0	0	2	1	0	0	0
XLOC_001602	22829	203	343	356	314	276	133	171	425	279	274	179	293	175	496	335	90	265	394	105	228	263	406	231	260	245	296	171	286	368	288	176	140	116	155	176	107	157	199	125	285	341	343	525	424	318	380	383	260
XLOC_001603	204	0	0	0	0	0	0	0	0	0	1	0	0	1	0	2	0	1	0	0	1	12	8	6	5	21	1	1	0	4	1	1	3	2	4	5	8	10	10	0	8	6	0	3	1	3	1	0	1
XLOC_001604	157	0	1	0	0	0	0	2	0	0	0	0	0	1	1	1	0	2	0	0	0	6	4	6	4	15	1	1	1	0	2	1	1	1	3	2	5	6	14	5	3	3	2	0	1	1	0	1	0
XLOC_001605	4971	79	68	120	110	56	45	35	88	82	71	48	81	42	96	67	24	55	102	42	47	45	97	40	46	40	57	35	41	64	48	31	19	29	51	37	17	40	52	39	71	72	71	83	111	51	87	74	62
XLOC_001606	34198	137	377	415	215	248	135	234	434	440	571	301	441	205	484	237	109	150	201	36	211	853	1090	859	707	668	470	509	611	766	972	545	302	233	409	398	187	182	398	203	446	604	595	637	774	481	519	589	426
XLOC_001607	353	3	4	12	3	3	5	4	5	4	9	0	1	0	1	0	0	0	0	0	0	7	23	5	12	3	4	9	10	8	7	1	1	4	3	0	0	0	2	1	9	3	6	6	11	11	8	7	5
XLOC_001608	15735	191	242	269	313	160	135	130	242	217	165	179	208	207	445	267	77	273	272	166	163	108	203	120	138	133	163	100	129	210	160	147	145	103	191	171	86	116	183	136	169	195	213	289	220	233	201	204	124
XLOC_001609	56	3	0	0	1	1	0	0	0	0	2	1	1	1	1	0	0	0	1	0	0	0	0	1	2	2	0	1	0	1	1	1	0	0	0	0	5	0	0	0	0	1	0	0	1	1	0	2	1
XLOC_001610	113	3	4	3	1	1	0	1	6	1	1	0	2	1	3	2	0	2	5	2	1	0	1	0	0	0	0	0	1	0	0	0	0	0	0	0	0	0	0	0	0	5	1	3	1	0	1	0	2
XLOC_001611	333	0	0	0	1	12	12	14	15	11	0	15	20	0	29	20	4	0	21	0	0	0	0	0	0	0	0	0	0	0	0	0	0	0	0	0	0	0	1	0	0	0	3	0	0	0	0	0	0
XLOC_001612	535	11	28	20	12	7	7	4	10	25	12	5	3	5	5	4	7	2	3	2	3	7	7	3	7	9	4	2	3	7	10	1	3	5	0	3	9	4	2	1	10	3	12	6	7	16	18	6	7
XLOC_001613	89	0	0	0	2	0	2	0	0	0	0	2	0	1	2	2	0	1	0	1	2	0	0	1	0	0	0	0	0	0	0	2	2	2	1	2	2	3	0	0	1	0	0	0	0	0	1	2	1
XLOC_001615	38	0	0	0	0	0	0	0	0	0	0	0	0	0	0	0	0	0	0	0	0	0	6	3	6	3	0	0	0	0	3	0	0	0	0	0	5	0	3	0	0	0	0	0	1	0	0	0	0
XLOC_001616	32	0	0	0	0	0	0	1	3	1	0	0	0	1	0	1	0	0	2	0	0	0	1	0	1	2	0	0	0	0	0	0	0	1	1	0	1	1	0	0	0	2	1	3	0	0	0	1	0
XLOC_001617	151	0	0	3	1	0	0	1	0	1	1	0	0	0	1	1	0	0	3	2	2	2	9	3	8	0	1	1	4	3	3	1	2	2	3	0	0	4	3	3	0	7	1	2	2	1	2	2	2
XLOC_001618	138	6	9	10	5	5	2	3	4	9	8	2	2	0	2	0	0	0	3	0	0	0	0	0	0	0	0	0	0	0	1	0	0	0	0	0	0	0	0	0	2	1	4	2	5	0	2	1	0
XLOC_001619	272	0	1	5	6	4	3	1	4	3	4	2	2	2	2	1	2	4	2	1	2	11	6	5	5	3	8	4	4	4	3	2	1	1	5	3	2	3	2	1	5	4	4	1	7	4	2	7	1
XLOC_001620	570	2	1	2	2	1	1	0	0	1	2	0	2	0	0	2	0	2	3	0	1	26	23	22	23	16	23	9	11	16	16	20	10	15	15	10	18	7	8	6	14	9	8	11	5	5	6	4	3
XLOC_001621	8	0	0	0	0	0	0	0	0	1	0	0	0	0	0	0	0	0	1	0	0	0	0	0	0	0	0	0	0	0	0	0	0	0	0	0	0	0	0	0	0	0	0	0	0	0	0	0	1
XLOC_001623	12067	46	121	132	150	133	49	31	263	108	92	81	173	51	218	92	50	111	128	104	60	121	133	110	124	119	71	51	98	147	116	238	147	166	145	112	63	76	131	98	114	188	189	298	94	136	199	108	60
XLOC_001624	461	7	12	17	15	6	4	1	10	14	9	7	8	9	9	8	3	8	6	2	4	1	6	5	6	4	2	2	6	3	5	7	1	4	3	6	1	0	2	3	6	6	11	6	6	2	14	4	3
XLOC_001625	77	1	0	5	1	0	0	2	2	2	0	0	0	1	1	2	0	1	0	0	1	1	0	3	0	0	0	0	0	3	0	0	0	1	0	0	0	0	0	0	1	0	1	0	0	4	8	0	1
XLOC_001626	58435	397	746	1045	816	463	334	463	657	669	806	529	842	681	1209	821	440	883	1128	399	561	855	1061	686	689	668	719	439	699	806	820	924	451	433	592	533	363	455	558	418	553	624	636	779	1009	808	1126	783	363
XLOC_001627	48109	496	680	993	774	518	411	356	714	683	591	570	655	491	1033	617	323	716	719	472	461	518	967	503	634	561	573	393	427	661	511	449	384	328	577	492	287	432	542	460	738	708	459	799	872	575	764	618	390
XLOC_001628	18090	169	195	264	211	125	173	155	282	225	177	155	260	185	317	252	103	230	300	194	176	245	392	225	347	271	213	186	244	253	235	190	123	153	207	215	223	220	272	198	259	217	168	270	289	202	204	222	151
XLOC_001629	23660	221	320	405	317	194	172	167	350	328	352	206	189	179	335	192	75	197	185	103	92	297	698	369	323	478	588	372	363	496	533	296	232	178	305	279	173	229	240	286	387	405	281	528	418	372	257	387	239
XLOC_001630	201	2	4	0	3	2	1	2	2	2	3	2	2	2	3	3	4	3	6	0	2	6	1	3	4	4	4	4	1	1	2	4	1	0	1	2	2	0	2	0	2	4	1	1	6	6	2	4	2
XLOC_001631	639	6	7	3	9	6	4	9	7	5	7	5	17	14	38	9	1	6	7	0	4	2	1	2	5	7	3	2	3	4	7	6	2	1	5	3	0	0	5	5	4	10	8	11	5	8	2	6	5
XLOC_001632	841	12	14	6	16	4	1	8	13	4	6	20	13	15	42	16	3	10	17	2	6	1	2	2	4	8	0	5	1	18	17	11	8	0	12	2	0	4	6	4	3	7	3	18	9	10	9	10	11
XLOC_001633	314	0	3	8	4	5	4	2	5	7	3	0	2	2	0	3	0	3	4	2	0	8	6	12	5	4	3	7	1	4	1	1	0	1	3	11	6	3	1	2	3	5	0	7	5	3	10	6	2
XLOC_001634	6696	82	121	151	124	85	163	77	167	179	142	39	61	74	132	78	27	50	112	51	50	94	143	103	72	88	111	50	58	97	81	53	57	59	74	67	46	51	65	54	106	104	66	118	147	119	108	81	66
XLOC_001635	18	0	0	0	0	2	0	0	0	2	2	0	1	0	0	0	0	0	0	0	0	0	0	0	0	0	0	0	0	0	0	0	0	0	0	1	0	0	0	0	0	0	0	0	1	1	0	0	1
XLOC_001636	52	0	1	3	1	1	1	0	0	5	5	0	0	0	0	0	0	0	1	0	0	0	0	0	1	1	1	0	0	0	2	0	1	0	0	0	0	0	0	0	2	0	1	2	0	1	1	1	0
XLOC_001637	13667	45	106	241	145	190	65	42	236	150	116	43	85	57	176	98	46	122	123	35	61	208	337	308	227	215	202	152	184	337	147	302	185	178	162	176	114	99	142	149	133	162	226	295	155	113	370	192	87
XLOC_001638	1770	9	18	43	21	26	6	10	40	23	31	6	8	15	11	14	8	22	27	9	16	43	42	51	104	32	14	37	33	35	23	58	36	15	24	22	23	19	15	10	14	15	29	48	32	17	15	17	8
XLOC_001639	8338	55	62	480	121	128	52	43	74	162	106	15	22	28	51	28	19	51	30	15	30	146	347	290	307	201	285	201	142	217	117	156	117	59	78	66	50	67	45	33	76	94	119	462	77	103	101	142	70
XLOC_001640	64168	1068	752	1225	1299	780	591	562	1377	1028	939	590	778	779	1514	860	539	648	1435	512	472	795	1153	793	529	589	621	561	590	764	685	759	709	646	1020	775	611	537	599	474	1121	940	835	930	1088	755	785	692	509
XLOC_001641	1025	13	9	16	19	6	3	16	17	15	28	10	9	12	31	15	2	12	11	12	6	3	14	4	5	6	5	7	9	20	15	4	3	3	8	3	1	3	9	6	8	16	11	27	31	17	22	27	28
XLOC_001642	20776	241	292	434	312	146	216	292	286	496	494	297	111	288	522	303	100	316	343	248	146	138	326	145	96	175	256	150	202	297	228	85	61	33	116	88	38	114	197	107	229	331	302	429	527	455	314	378	291
XLOC_001643	137	0	4	5	1	2	0	1	3	7	4	0	0	2	0	2	2	1	3	0	4	3	1	2	3	3	1	1	0	2	1	4	0	0	0	0	0	1	2	4	1	11	4	4	1	1	3	1	2
XLOC_001644	175	0	8	0	0	2	0	0	2	2	0	3	5	2	1	6	1	0	8	1	1	1	3	1	1	1	3	0	2	3	2	2	0	0	4	2	0	2	2	1	0	3	1	2	6	1	1	1	0
XLOC_001645	4997	67	97	194	126	81	112	31	134	127	104	33	22	20	36	41	19	32	44	12	18	50	115	38	41	64	60	43	51	81	70	0	3	4	19	8	3	1	6	11	135	119	93	127	196	171	170	127	65
XLOC_001646	11717	122	137	269	184	115	84	109	158	185	232	145	219	137	226	121	29	114	233	66	80	228	144	94	109	74	156	96	107	187	158	165	55	47	146	82	45	72	126	115	165	140	125	193	220	171	239	201	79
XLOC_001647	7764	68	97	103	106	76	53	59	182	135	127	46	95	105	138	121	54	105	217	42	59	153	174	83	106	87	155	66	88	98	121	110	62	71	91	74	79	62	79	51	85	85	63	108	144	111	204	115	48
XLOC_001648	26256	234	385	346	404	215	208	194	353	358	250	256	160	201	419	259	112	253	210	157	160	394	802	385	355	434	499	258	377	464	495	256	255	237	367	333	170	236	285	297	394	479	332	440	620	457	399	468	256
XLOC_001649	213	0	3	8	6	6	1	0	3	4	11	0	3	1	0	2	1	7	2	2	6	1	1	1	6	3	1	4	0	3	2	3	4	1	1	4	0	3	3	1	4	4	1	7	4	9	7	1	1
XLOC_001650	333	4	4	4	3	4	3	2	2	9	10	6	12	5	7	5	3	4	7	0	2	2	5	1	3	6	5	5	3	2	5	2	1	2	1	3	2	1	1	2	2	2	3	4	5	4	3	4	4
XLOC_001651	3030	32	40	18	59	28	8	39	25	17	36	57	67	86	187	52	16	26	46	9	21	13	8	9	8	34	15	13	17	39	36	19	26	9	40	17	2	8	33	17	15	41	27	52	27	27	25	39	25
XLOC_001652	181	0	4	0	2	5	0	1	1	3	2	3	4	6	12	5	0	3	3	1	0	0	1	3	2	1	1	0	1	2	2	0	2	0	3	0	0	0	4	2	1	1	1	4	5	0	0	2	0
XLOC_001653	294	2	3	12	9	3	5	0	1	7	1	0	0	0	2	1	0	1	3	0	0	5	13	2	1	4	9	9	1	8	7	6	1	1	4	1	1	2	1	1	3	9	7	13	1	4	7	4	1
XLOC_001654	13674	140	153	304	153	101	110	92	169	237	166	79	135	79	152	138	60	162	138	143	95	210	497	287	251	206	349	153	221	260	199	159	127	136	180	142	148	133	152	154	235	212	132	239	288	209	305	205	102
XLOC_001655	22280	220	175	210	321	111	158	168	266	135	225	290	167	250	542	311	229	360	283	233	137	283	363	271	222	294	241	246	184	279	265	374	371	479	757	491	241	347	459	377	219	265	249	219	237	221	128	192	119
XLOC_001656	65319	794	1008	1813	830	719	760	423	864	1165	929	669	595	449	1059	824	294	584	732	420	284	671	1373	909	683	719	931	584	717	968	736	726	527	588	1057	621	376	658	700	779	1378	1410	1008	1056	1501	980	1231	1047	617
XLOC_001657	18	0	0	1	1	0	0	0	0	0	0	0	0	1	1	1	2	0	0	0	1	0	0	0	0	0	0	1	0	0	0	0	1	0	1	0	0	1	0	0	0	0	0	0	0	0	1	1	0
XLOC_001658	8309	99	160	244	174	108	148	84	168	214	193	48	69	62	150	95	59	107	105	73	71	75	171	82	60	58	138	66	77	85	77	71	54	61	91	74	59	86	73	84	140	155	89	115	165	114	141	89	69
XLOC_001659	8933	133	243	125	220	85	143	146	110	188	146	251	94	194	314	262	142	298	160	117	112	76	101	85	75	74	98	57	64	39	58	103	55	91	80	61	61	54	67	38	88	102	70	122	96	77	84	73	51
XLOC_001660	10238	143	133	222	133	92	101	94	154	144	118	100	105	91	186	112	48	138	152	66	78	108	255	108	147	123	133	77	124	147	133	73	91	66	138	78	52	74	112	122	168	172	141	160	216	158	166	161	96
XLOC_001661	2234	33	50	36	28	27	20	31	39	35	25	20	31	38	56	27	8	15	43	6	20	22	30	13	19	18	18	18	22	23	35	14	7	10	25	15	6	17	23	10	30	24	31	38	53	32	34	54	26
XLOC_001662	3190	36	30	88	68	21	35	26	59	63	48	20	43	28	49	46	31	30	51	49	25	43	77	71	42	32	54	25	42	46	24	43	27	52	24	53	59	38	31	22	56	35	30	41	55	25	67	30	15
XLOC_001663	624	8	5	34	14	1	14	7	2	23	8	1	9	3	10	6	5	11	6	20	8	6	6	11	5	4	10	4	4	8	9	6	2	4	3	6	14	10	5	2	14	8	4	4	8	2	18	3	3
XLOC_001664	365	11	7	1	18	4	6	2	6	9	10	4	2	7	5	2	2	4	6	5	2	10	6	2	4	5	6	1	6	5	8	3	1	1	1	6	3	2	1	1	6	10	9	4	8	6	3	2	0
XLOC_001665	15	0	0	3	0	0	1	0	0	0	1	0	0	0	0	1	0	1	0	0	0	0	0	0	0	0	0	0	0	0	0	0	0	0	0	0	0	0	1	0	0	0	0	0	1	0	0	0	0
XLOC_001666	322063	2806	2476	4395	4476	1573	2152	2535	3204	3108	3188	5510	5792	4835	8651	5775	3045	7505	6169	3701	3512	2862	4908	2892	2604	3042	3310	2042	2437	3394	2754	3370	3143	2749	4105	3384	2001	2950	3631	3095	3099	2940	2404	3319	2986	2826	3098	2293	1657
XLOC_001667	48	0	0	0	1	0	0	0	1	2	0	1	0	0	2	2	0	0	0	1	1	1	1	0	2	0	0	0	0	0	1	1	1	2	0	0	0	0	2	0	0	1	0	1	0	2	1	0	0
XLOC_001668	21	0	0	0	0	0	0	0	0	0	0	0	0	0	2	0	0	0	1	1	0	1	1	1	0	0	0	0	0	0	0	0	0	0	0	0	0	0	4	0	1	1	0	0	0	0	0	0	0
XLOC_001669	83	0	2	4	3	0	4	2	1	2	1	0	1	1	4	1	1	0	1	3	0	1	0	0	1	2	1	0	0	0	0	0	2	0	0	1	6	1	0	0	2	2	0	2	0	0	1	1	0
XLOC_001670	221	2	5	2	6	2	3	1	8	3	0	2	4	2	1	1	2	6	3	2	0	0	7	3	6	3	2	4	5	0	3	6	3	3	0	2	2	1	4	2	2	1	1	4	2	0	3	1	3
XLOC_001671	710	8	8	21	11	3	11	3	11	23	18	3	4	1	3	2	3	3	4	1	2	13	31	13	14	16	25	12	5	16	9	9	9	8	11	8	14	3	5	7	20	16	9	15	10	9	9	10	11
XLOC_001672	7049	65	70	89	102	103	64	62	174	128	64	32	43	86	113	68	50	76	82	31	34	129	202	138	102	100	117	107	97	144	150	65	71	64	73	67	32	51	60	30	98	138	87	145	156	75	144	116	79
XLOC_001673	670	1	4	110	3	4	0	1	2	73	87	0	0	0	0	0	0	0	1	0	1	0	6	1	0	3	3	2	3	13	7	0	0	0	0	0	0	0	3	0	5	12	0	9	5	2	36	12	2
XLOC_001674	531	1	1	72	5	3	0	1	1	73	73	0	0	0	0	0	0	1	0	0	0	3	14	7	3	2	6	0	9	18	6	0	1	2	0	0	0	0	0	0	2	5	5	7	5	2	22	6	0
XLOC_001675	8408	121	501	367	178	255	124	59	86	90	77	228	36	21	31	293	80	36	16	15	10	128	178	143	100	88	129	62	95	70	53	33	20	48	39	36	20	27	23	35	84	81	631	96	152	74	350	33	38
XLOC_001676	7890	69	91	310	147	115	74	40	98	126	77	47	56	31	55	64	36	64	85	19	23	106	82	143	40	81	106	95	92	207	118	101	37	64	97	62	31	63	128	108	71	116	181	238	120	131	166	119	64
XLOC_001677	5486	31	69	105	77	73	39	30	102	69	57	33	56	37	89	41	15	36	45	20	21	54	99	94	90	65	121	91	95	139	84	109	63	40	83	50	29	73	52	48	54	93	84	154	89	58	54	68	67
XLOC_001678	25	0	0	0	0	1	0	0	1	0	0	0	0	0	1	0	0	2	0	0	0	0	2	0	0	0	0	0	0	0	1	0	0	0	1	1	0	0	2	0	0	0	0	2	1	0	0	0	0
XLOC_001679	5440	33	40	313	50	28	43	12	62	73	44	33	26	24	49	41	14	22	62	16	7	87	180	144	70	96	125	153	132	212	125	111	78	41	67	50	28	67	37	35	142	49	94	112	66	81	74	49	49
XLOC_001680	14870	42	276	577	120	84	137	26	165	281	157	70	115	28	93	62	30	64	142	24	53	113	759	533	680	151	389	159	803	369	154	124	70	54	58	127	83	62	42	36	171	169	177	161	330	214	826	200	117
XLOC_001681	34	2	0	1	3	0	1	1	1	2	3	0	0	0	1	0	0	0	0	0	0	0	1	0	1	0	1	0	0	0	0	0	0	0	0	0	0	0	0	0	3	2	0	1	1	0	0	0	1
XLOC_001682	5832	63	71	63	81	59	23	48	107	52	56	38	57	56	140	30	10	66	77	31	34	59	82	43	54	71	83	37	54	83	106	35	41	19	69	46	20	47	73	82	82	93	78	95	132	142	86	139	71
XLOC_001683	12524	125	137	187	190	80	95	99	165	153	131	116	139	128	215	126	63	161	229	103	116	139	274	136	139	151	180	108	128	188	153	132	101	81	165	114	84	132	156	168	202	184	147	217	159	192	198	149	116
XLOC_001684	602	3	7	37	3	5	4	0	4	27	41	0	1	0	1	2	1	2	0	0	2	8	15	12	8	10	33	2	11	11	7	15	2	4	7	11	5	8	4	4	5	9	4	14	12	9	17	12	4
XLOC_001685	7353	57	39	75	58	62	34	43	95	66	75	38	39	35	88	44	16	47	69	36	25	122	150	94	64	110	155	53	94	124	129	78	68	77	136	94	35	95	116	92	152	116	132	145	165	165	146	135	104
XLOC_001686	117423	1520	1864	2499	2967	1245	1560	1220	1976	1964	1325	1155	1681	1115	1943	1420	506	1480	1483	938	946	1252	2735	1255	1305	1249	1591	846	1280	1418	1271	1085	791	768	1119	913	694	882	1055	1000	1928	2102	1528	2089	2414	1832	2131	1886	1026
XLOC_001687	3438	49	48	32	87	18	67	56	75	96	18	67	31	54	60	114	42	58	56	38	39	31	58	46	20	37	26	16	31	25	22	24	17	25	34	35	24	27	18	19	26	61	44	57	50	30	30	35	21
XLOC_001688	24	1	2	1	1	0	1	3	1	0	0	0	0	0	2	1	0	0	0	0	1	0	0	0	0	0	0	0	0	0	0	0	0	0	0	0	0	0	0	0	0	1	0	1	0	0	0	0	0
XLOC_001689	205398	2001	3347	3753	3394	1656	1342	1299	2101	2567	2095	3361	2957	2441	3915	3564	2762	5383	2785	2597	1852	2483	4071	3135	2677	3294	3069	1833	2115	2484	1724	2924	2193	2337	2846	1759	1970	1721	1823	1830	2244	2577	2346	3621	2662	1788	2348	1726	1147
XLOC_001690	6716	62	84	114	108	66	52	45	105	93	84	54	62	58	123	94	22	75	113	43	55	69	102	75	57	66	70	41	60	87	99	98	77	41	85	74	37	53	96	68	89	126	77	112	111	79	94	83	62
XLOC_001691	29219	285	380	605	363	260	223	220	433	434	289	320	324	315	599	390	173	434	433	239	239	370	700	429	462	423	433	350	364	431	374	377	275	245	389	279	184	233	380	270	405	438	299	482	573	366	498	362	215
XLOC_001692	3765	30	47	98	77	57	31	19	56	95	45	31	27	27	44	44	31	50	60	33	26	41	48	77	29	43	54	31	59	98	51	56	18	54	41	39	30	22	68	37	31	31	62	70	50	49	49	45	34
XLOC_001693	5721	23	41	227	50	78	44	22	44	102	76	21	29	36	65	44	30	42	64	30	12	73	151	175	72	79	126	111	104	236	83	35	23	92	58	84	52	27	64	37	116	85	123	117	59	65	148	64	27
XLOC_001694	15984	105	220	329	229	126	128	97	158	192	126	149	167	104	233	199	127	221	176	128	119	201	521	233	316	222	262	182	237	210	199	265	173	189	189	196	189	134	199	179	219	257	157	269	268	213	281	211	105
XLOC_001695	33778	282	485	619	447	345	223	187	461	489	362	330	277	249	530	371	180	346	336	216	196	629	989	597	673	615	594	353	553	545	563	403	274	296	425	280	281	302	304	326	505	625	433	627	812	470	709	445	309
XLOC_001696	31	0	1	0	0	0	0	1	1	0	1	3	0	1	0	1	0	0	1	0	0	0	0	1	0	1	0	0	0	0	0	0	0	0	0	0	0	1	0	0	0	2	0	0	0	0	0	0	0
XLOC_001697	7389	89	76	119	146	60	64	114	173	97	85	192	120	113	162	181	63	150	154	59	88	52	66	60	54	53	63	41	47	78	91	101	62	37	103	62	33	52	77	62	88	130	90	157	78	88	70	82	47
XLOC_001698	21474	183	239	340	285	204	116	178	315	227	272	184	283	236	463	312	117	297	426	155	262	196	382	222	235	222	243	139	232	330	230	223	160	130	234	191	107	181	240	186	269	355	236	366	382	306	329	310	166
XLOC_001699	29176	150	245	663	378	304	269	162	483	622	669	112	299	150	305	233	119	229	476	68	181	431	457	490	275	283	563	233	327	536	405	344	302	295	306	344	297	205	379	187	559	333	378	783	349	479	706	408	198
XLOC_001700	223	0	3	17	3	3	3	1	5	11	6	0	3	2	1	0	1	0	1	0	0	3	6	2	3	6	5	2	3	7	3	1	3	1	0	1	0	1	1	0	0	1	1	3	2	3	7	6	0
XLOC_001701	49362	547	913	1202	1113	564	602	395	678	839	595	540	610	472	853	566	318	636	461	361	316	753	1543	916	918	805	1201	549	762	750	601	608	389	477	510	396	370	279	360	346	816	880	613	990	851	612	789	579	363
XLOC_001702	8876	68	100	137	131	86	72	78	151	132	89	93	114	95	192	137	78	148	146	63	75	85	217	103	110	99	108	103	73	123	100	115	92	88	123	99	67	86	100	75	89	146	94	155	135	99	137	92	45
XLOC_001703	133	0	0	0	0	0	0	0	0	0	0	0	0	0	0	0	0	0	0	0	0	9	4	1	1	4	7	1	2	15	0	4	0	0	3	0	1	1	1	1	1	1	6	4	6	1	2	3	1
XLOC_001704	886	18	32	29	14	17	8	9	19	14	9	15	56	15	48	14	3	40	30	10	31	5	4	0	1	2	5	1	2	6	2	0	0	1	0	1	0	2	0	2	17	13	5	15	10	10	6	9	6
XLOC_001705	120	1	10	5	0	8	0	1	0	10	3	0	0	0	1	0	1	0	0	0	0	0	0	0	0	0	2	0	0	0	1	0	0	0	0	0	0	0	0	0	0	8	4	11	4	4	2	6	4
XLOC_001706	81	5	12	2	4	1	2	1	3	5	5	0	0	0	0	0	0	3	0	0	0	0	0	0	0	0	4	0	0	0	0	0	0	0	0	0	0	0	0	0	0	3	3	5	0	1	0	0	2
XLOC_001707	2349	18	36	34	40	27	11	13	52	21	24	16	18	18	38	20	4	13	27	4	12	27	28	10	20	40	24	12	24	45	56	22	16	14	37	12	5	25	34	34	35	47	32	38	43	33	24	36	34
XLOC_001708	152	0	9	2	2	1	2	0	2	3	4	1	0	0	4	1	0	0	5	1	1	3	4	0	3	2	1	1	2	1	1	5	3	1	0	2	1	1	0	1	0	5	4	5	0	4	5	0	1
XLOC_001709	9456	126	108	208	175	62	83	67	126	131	82	75	114	88	150	114	29	95	136	132	95	94	166	77	85	97	107	56	87	117	87	84	64	62	132	84	60	104	119	136	145	124	102	141	213	121	179	157	61
XLOC_001710	136383	1522	2270	1716	2394	1283	880	815	1309	1404	794	2306	1719	1484	2537	1841	1275	2728	1333	1670	953	2539	3758	3151	2465	2719	2662	1498	1858	1944	1324	2600	1219	2012	1802	1536	1765	1152	1127	1198	1666	2053	1948	2458	2120	1417	1753	1443	778
XLOC_001711	115060	1322	2174	4758	2264	1344	1426	738	1748	2567	2009	944	1086	941	1710	1286	589	1291	1216	806	646	1847	2743	1795	2097	1710	2586	1675	1268	2338	1046	919	552	640	830	537	525	557	652	624	2141	2141	1831	2166	2102	1526	1907	2084	1012
XLOC_001712	27	0	0	1	0	0	1	0	0	1	0	0	0	0	1	0	0	0	0	0	0	1	3	2	2	0	0	0	1	1	4	0	0	0	0	0	0	0	0	0	0	0	1	0	1	0	0	2	0
XLOC_001713	2	0	0	0	0	0	0	0	0	0	0	0	0	0	0	0	0	0	0	0	0	0	0	0	0	0	0	0	0	0	0	0	0	0	0	0	0	0	0	0	0	0	0	0	0	0	1	0	0
XLOC_001714	157	1	1	0	2	0	1	2	31	0	0	1	0	0	0	3	0	2	5	0	2	4	4	6	1	0	5	1	2	5	1	1	1	1	0	0	1	1	0	1	2	3	2	1	1	0	2	1	1
XLOC_001715	10616	122	140	190	177	96	56	89	154	111	111	91	104	93	259	116	43	129	170	65	87	67	167	105	94	110	102	76	88	143	140	107	111	86	122	90	60	99	131	122	136	190	128	205	166	137	128	137	116
XLOC_001716	400	2	2	5	5	4	2	6	7	6	4	0	3	2	5	2	2	3	0	0	2	12	14	7	4	12	5	5	5	10	8	10	6	4	3	12	6	8	4	2	3	5	7	4	6	3	9	6	1
XLOC_001717	276	0	4	9	2	5	2	1	3	6	5	2	1	5	5	5	0	2	4	1	4	5	12	8	8	4	2	3	3	1	4	1	4	2	1	5	3	2	3	1	5	0	1	1	8	4	9	6	1
XLOC_001718	209	1	6	2	2	2	1	0	4	4	0	0	0	0	0	0	0	0	0	1	1	1	31	5	8	10	16	8	10	7	7	0	0	1	1	1	0	1	2	0	4	7	2	8	2	5	3	1	2
XLOC_001719	2577	18	25	63	29	14	19	14	48	37	33	22	14	13	25	18	12	20	15	10	6	45	137	84	45	31	68	44	74	67	44	33	32	22	30	32	39	26	15	9	44	25	28	55	53	50	68	35	19
XLOC_001720	245	0	3	10	1	1	1	0	8	2	8	2	0	3	2	1	3	6	5	0	0	2	1	5	8	4	2	1	2	5	3	4	3	0	0	1	1	9	1	1	34	5	5	3	2	7	8	3	1
XLOC_001721	3506	6	167	61	10	52	8	0	0	434	26	0	0	0	0	0	0	0	0	0	0	2	1	1	1	0	2	2	1	2	1	0	0	0	0	0	0	0	0	0	0	86	185	99	313	126	126	162	43
XLOC_001722	2245	8	27	26	23	10	9	23	25	17	16	56	51	51	88	50	13	42	38	35	27	7	20	13	3	16	7	8	10	32	23	15	15	22	16	27	17	35	39	24	18	27	25	36	11	23	15	21	19
XLOC_001723	3796	50	40	174	68	50	43	18	40	82	38	11	15	11	28	13	13	27	19	9	8	35	144	76	36	65	125	88	43	81	77	22	28	20	40	31	36	22	36	34	56	60	31	252	25	58	45	55	26
XLOC_001724	593	2	5	6	10	1	2	7	3	6	7	6	12	9	24	4	4	10	6	4	13	7	9	3	7	3	10	1	6	19	3	3	6	6	7	2	1	6	12	7	8	8	7	5	8	7	7	5	8
XLOC_001725	11	0	0	0	0	0	0	0	0	0	0	0	0	0	0	0	0	0	0	0	1	0	0	0	0	0	0	0	0	0	0	2	0	0	0	0	0	0	1	0	1	0	1	0	0	0	0	0	0
XLOC_001726	32	0	0	0	0	0	0	0	0	0	0	0	0	0	0	0	0	0	0	0	0	0	1	0	0	1	0	2	0	0	7	3	4	3	0	0	6	0	0	2	0	0	0	0	0	0	0	0	0
XLOC_001727	1148	4	27	55	8	11	9	4	12	118	68	4	4	3	4	1	2	2	6	4	7	2	28	16	8	7	13	9	18	9	11	5	3	4	3	5	2	6	6	3	20	38	18	19	28	35	36	25	8
XLOC_001728	1115	11	10	33	15	6	6	7	9	11	14	10	14	12	17	19	5	13	23	5	7	11	23	6	13	7	9	5	10	20	14	14	10	2	17	17	6	18	18	12	15	10	17	21	21	12	9	21	11
XLOC_001729	24272	136	286	526	322	158	171	178	298	250	363	197	260	218	577	374	107	340	457	106	206	267	529	270	251	235	239	220	294	426	262	331	222	159	331	262	142	279	366	252	266	387	291	435	368	312	335	260	205
XLOC_001730	39	0	0	1	0	0	0	0	1	0	0	0	0	0	0	0	0	2	1	0	0	1	2	0	0	0	1	0	1	3	1	0	0	0	0	0	0	0	2	0	1	0	0	0	0	1	2	1	0
XLOC_001731	61	0	0	4	0	0	0	0	3	0	1	3	0	0	1	0	0	0	2	0	1	0	2	2	1	0	1	0	0	3	0	2	0	0	0	1	0	2	0	0	1	1	0	0	1	2	0	2	0
XLOC_001733	53	1	2	0	4	0	1	4	1	2	1	0	2	1	3	0	5	1	0	0	3	1	0	0	0	0	1	0	0	1	0	1	0	0	0	0	0	0	0	0	0	0	0	2	1	0	1	0	0
XLOC_001734	4027	48	53	88	56	38	21	27	44	62	48	29	42	17	61	36	12	41	50	25	14	43	125	47	52	82	56	31	56	69	61	30	25	20	37	32	32	46	25	34	84	85	43	80	92	64	72	76	62
XLOC_001735	36	2	1	1	0	3	0	1	1	0	3	0	1	0	0	0	0	1	0	0	0	0	0	1	0	1	0	0	0	0	0	0	0	1	0	0	0	0	0	0	0	0	1	1	0	0	2	0	0
XLOC_001736	5170	60	91	114	57	54	41	48	77	128	95	40	24	34	97	59	33	70	67	19	28	80	152	57	147	100	79	74	82	121	143	22	17	34	59	47	15	47	36	16	42	94	50	65	156	64	84	65	45
XLOC_001737	8829	104	127	89	127	86	65	102	165	102	78	129	211	90	310	144	42	135	208	61	149	61	121	53	140	83	80	56	114	130	125	58	42	26	62	46	26	58	121	57	96	160	100	110	152	117	98	131	75
XLOC_001739	291	5	5	2	3	0	0	2	2	2	2	14	4	10	22	4	1	9	1	2	4	4	2	5	1	1	0	3	1	28	4	0	0	1	0	1	0	0	0	0	2	2	27	1	49	3	0	0	0
XLOC_001740	92458	1365	1440	960	1196	985	971	650	1248	1407	698	928	1085	682	1502	933	498	1384	908	816	759	1427	2943	1476	1726	1584	1326	1138	1159	1307	1249	1122	785	808	1012	902	808	805	941	978	1435	2061	1439	1595	2342	1517	1249	1633	811
XLOC_001741	38814	443	600	743	603	443	289	362	599	619	520	412	484	427	825	551	210	491	632	216	322	508	748	413	479	444	471	318	475	568	492	438	367	262	461	348	257	313	395	310	482	525	457	691	720	543	607	507	328
XLOC_001742	7938	52	69	136	128	93	51	97	178	54	77	197	134	151	146	236	73	281	358	52	91	93	127	99	82	74	124	41	53	103	70	141	74	82	119	77	43	60	64	55	32	70	71	168	84	58	52	56	49
XLOC_001743	26	0	2	0	1	1	0	0	0	0	0	1	0	0	0	2	0	1	0	0	0	0	0	2	0	1	0	0	0	0	0	0	0	0	0	2	0	0	0	0	0	0	0	0	0	1	0	0	0
XLOC_001744	119	3	2	0	5	1	2	2	3	2	0	1	1	3	0	1	0	1	1	1	0	0	1	1	0	1	4	1	0	0	2	2	1	2	2	1	2	0	0	0	3	0	1	0	0	1	3	1	1
XLOC_001745	5376	84	218	242	133	106	70	81	76	155	69	47	51	85	92	82	24	63	69	33	37	34	69	42	62	66	43	34	63	54	57	16	18	19	37	24	25	45	37	28	193	64	36	127	103	38	227	72	100
XLOC_001746	37669	453	607	713	907	417	489	340	611	650	416	325	381	301	556	432	202	431	480	327	329	560	974	606	479	549	645	379	467	510	417	418	298	394	457	392	374	453	451	467	580	624	448	586	655	442	609	458	268
XLOC_001747	103	5	2	3	7	2	0	0	2	4	1	1	1	4	0	2	0	5	4	1	3	0	3	1	0	0	1	3	0	1	0	0	1	1	0	1	0	0	0	1	1	0	2	1	2	0	2	4	0
XLOC_001748	43224	383	708	896	648	411	341	335	671	717	632	329	399	364	654	366	167	475	530	246	263	583	1385	595	542	577	598	375	562	714	611	349	201	187	393	295	187	343	405	382	650	704	635	810	1373	751	794	869	457
XLOC_001749	2469	24	60	48	38	31	25	22	34	47	29	36	27	20	37	36	13	36	21	37	24	23	52	16	21	27	30	24	21	41	36	12	18	18	17	20	15	15	18	20	51	61	40	55	40	41	48	41	20
XLOC_001750	237	1	3	4	5	2	1	0	4	6	7	5	3	2	6	5	1	1	8	1	1	2	2	4	1	5	8	1	2	6	3	0	0	1	1	2	0	4	7	1	3	12	2	3	5	6	5	4	2
XLOC_001751	23964	221	312	420	373	205	208	209	383	444	273	238	327	295	509	390	187	295	385	216	248	255	620	354	351	289	379	235	291	361	274	236	221	199	306	271	198	198	255	209	265	296	225	323	441	259	421	299	170
XLOC_001752	308	8	19	6	14	3	4	7	3	5	5	6	4	7	3	8	1	15	6	0	2	4	6	4	5	4	1	2	2	2	2	0	0	1	0	0	0	1	5	1	1	6	5	5	7	3	2	4	2
XLOC_001753	5964	48	56	106	80	59	53	104	148	83	97	109	487	143	258	90	5	109	169	43	182	33	25	22	13	31	49	16	29	47	30	24	16	11	31	11	7	7	12	18	115	66	38	51	78	52	67	113	49
XLOC_001754	22	0	0	1	0	0	0	1	0	0	0	0	0	0	1	1	0	2	2	0	1	0	0	0	1	0	0	0	0	0	0	0	0	0	0	0	0	0	0	0	1	0	0	0	0	0	0	1	0
XLOC_001755	1136	12	37	19	19	18	5	19	15	27	10	21	57	19	64	16	6	53	38	16	53	3	2	0	1	2	7	1	4	6	3	1	2	1	0	0	1	0	2	1	24	24	14	16	21	9	9	16	13
XLOC_001756	175	1	5	6	2	5	4	1	2	6	4	0	0	4	7	2	1	13	13	3	10	0	0	0	0	0	0	0	0	0	0	0	0	0	0	0	1	0	0	0	2	2	1	3	2	1	10	3	0
XLOC_001757	212	1	9	2	4	7	2	0	3	7	3	3	4	2	9	2	1	13	20	1	14	0	0	0	0	0	0	0	0	0	0	0	0	0	0	0	0	0	0	0	5	6	1	2	1	0	3	4	3
XLOC_001758	143	5	12	3	0	3	2	0	0	13	4	0	0	0	0	1	0	0	0	0	0	0	0	0	0	0	3	1	1	0	1	0	0	0	0	0	0	0	0	0	0	11	7	10	7	7	0	5	9
XLOC_001759	53	3	7	1	0	1	1	0	0	3	1	0	0	0	0	0	0	0	0	0	0	0	0	0	0	0	0	0	0	0	0	0	0	0	0	0	0	0	0	1	0	5	1	4	1	3	0	0	6
XLOC_001760	62	0	0	0	0	1	0	0	0	0	0	0	0	0	1	0	0	0	0	0	0	2	3	2	3	2	1	1	3	0	0	1	3	0	1	2	0	1	0	1	0	1	0	2	2	0	4	2	0
XLOC_001761	2717	19	31	67	22	15	10	7	18	24	26	13	11	9	30	16	4	12	28	8	8	31	80	28	50	61	47	27	48	61	57	23	13	6	34	15	10	9	33	18	51	59	54	64	77	63	51	57	35
XLOC_001762	808	0	155	47	41	0	0	0	1	0	69	0	0	5	5	6	0	0	3	0	0	2	2	1	0	1	0	0	1	1	2	0	0	1	0	0	1	0	2	0	1	1	0	73	2	11	0	1	0
XLOC_001763	35	0	0	0	0	1	1	0	1	0	1	0	0	0	0	1	0	0	0	1	1	2	1	0	0	0	3	1	0	0	1	0	0	0	0	0	0	0	0	0	1	1	0	4	0	2	0	1	0
XLOC_001764	112	1	3	0	0	1	1	0	2	5	1	1	2	1	2	1	1	2	2	2	6	2	3	2	0	3	5	1	1	3	0	2	1	1	0	2	0	2	0	0	1	3	1	0	2	0	1	0	2
XLOC_001765	269	3	3	0	3	1	1	2	7	3	1	10	4	2	4	5	1	5	6	1	4	5	8	4	2	2	3	2	5	7	4	5	5	0	7	1	3	4	3	0	0	2	5	5	5	3	2	3	5
XLOC_001766	172	3	1	1	2	0	1	1	4	2	2	4	5	4	4	1	1	3	5	0	2	6	4	3	0	1	2	2	1	2	2	6	4	1	5	1	0	2	1	1	1	2	1	3	1	1	3	4	2
XLOC_001767	94	1	0	0	1	0	0	0	1	1	2	1	2	2	5	1	0	0	1	1	0	1	2	0	0	2	2	1	2	1	1	1	1	0	0	1	3	2	1	0	1	0	0	0	5	1	2	1	0
XLOC_001768	2922	3	26	163	35	137	33	33	107	34	49	30	22	16	28	31	12	64	78	7	28	49	54	66	50	30	34	28	48	59	36	50	33	19	36	21	19	42	20	14	13	51	42	91	22	21	40	20	24
XLOC_001769	37347	329	462	504	475	318	274	206	398	523	311	198	217	207	332	236	108	309	281	162	155	572	1108	625	681	685	700	558	581	688	797	593	376	391	564	444	339	462	606	462	614	717	443	738	783	610	561	548	386
XLOC_001770	12841	109	197	278	185	114	98	72	198	268	157	106	81	93	214	140	90	157	149	74	78	203	447	239	290	190	222	144	212	201	188	124	80	85	117	126	70	114	111	74	162	199	121	183	309	217	227	201	69
XLOC_001771	37791	369	558	788	591	393	359	240	549	716	420	279	247	214	455	297	152	348	367	232	242	668	1419	699	678	576	653	469	634	652	542	305	246	290	424	324	222	263	341	288	627	615	601	676	984	717	771	890	337
XLOC_001772	15566	115	204	312	176	139	96	75	180	191	145	113	135	84	189	140	54	144	186	123	93	173	468	208	255	175	223	159	254	238	197	99	95	77	170	110	66	122	137	151	208	298	282	275	430	323	368	375	166
XLOC_001774	67162	684	1123	1092	1278	653	607	525	881	979	611	782	780	623	1198	847	442	1055	766	490	488	1024	1822	1051	987	1012	997	705	812	866	742	780	623	668	895	692	488	547	670	649	1004	1257	872	1225	1233	913	1033	830	567
XLOC_001775	6950	54	92	110	83	60	43	39	104	68	77	58	80	41	114	60	23	56	70	20	41	60	91	54	55	70	84	39	71	120	80	80	70	51	99	78	38	73	87	61	95	114	106	137	156	115	117	101	69
XLOC_001777	215623	19788	7125	7656	17816	1084	10392	9383	10428	4005	3283	5615	5184	2484	6310	4582	68	4371	2111	939	419	7	23	58	7	6	31	28	11	31	9	3026	795	761	283	275	17	147	551	377	425	1794	1528	4296	184	1935	34	360	787
XLOC_001778	2386	9	21	121	39	37	16	25	54	21	18	57	25	48	36	44	18	100	84	15	16	50	48	65	44	26	41	24	22	35	19	24	15	19	20	15	7	17	18	16	23	22	17	42	18	27	24	12	3
XLOC_001779	41864	451	632	471	760	324	363	315	553	484	310	438	526	455	857	636	250	730	732	327	272	513	575	601	424	384	499	386	304	574	410	547	536	565	705	435	333	479	548	416	591	754	498	844	550	403	484	432	298
XLOC_001780	4475	41	49	2	115	10	22	41	49	15	18	42	49	41	93	29	3	72	33	9	13	43	28	108	20	34	65	33	13	181	38	29	37	46	82	29	42	97	65	60	32	32	82	117	46	62	8	49	30
XLOC_001781	11	0	1	1	0	0	0	0	1	0	0	0	0	0	2	0	0	0	0	0	0	0	0	1	0	0	0	0	0	0	0	0	0	0	0	0	0	0	0	0	0	0	0	1	0	0	0	0	0
XLOC_001782	9	0	0	0	0	1	0	0	1	1	0	0	1	0	0	0	0	0	1	0	0	0	0	1	0	0	0	0	0	0	0	0	0	0	0	0	0	0	0	1	0	0	0	0	0	0	0	0	0
XLOC_001783	60252	575	905	1204	931	573	509	470	847	921	664	636	705	640	1141	700	355	890	811	432	477	688	1414	857	888	813	947	563	794	871	797	817	529	557	808	676	433	620	719	704	815	1009	615	1070	994	781	804	701	471
XLOC_001784	25	0	0	0	0	0	0	1	0	0	0	0	0	0	1	0	0	0	1	1	2	0	1	1	1	2	0	0	1	0	0	0	0	0	0	0	0	1	0	0	2	0	0	0	1	0	0	0	0
XLOC_001785	1922	12	26	87	43	29	26	15	41	47	48	15	8	17	19	19	4	21	17	13	18	9	45	40	31	24	23	23	14	41	44	7	7	4	11	11	6	9	7	7	42	20	39	49	29	35	58	33	17
XLOC_001786	19897	187	178	286	254	146	124	134	265	219	189	156	207	160	334	209	116	239	287	161	126	317	551	302	333	264	314	235	257	316	272	308	237	217	284	251	233	230	218	230	323	250	206	331	331	228	290	249	174
XLOC_001787	2812	21	50	90	31	30	21	23	31	44	18	27	28	24	47	37	14	37	41	21	16	35	57	32	31	23	45	33	25	85	40	21	20	18	31	15	8	22	24	34	61	36	54	58	51	38	36	57	25
XLOC_001789	200	1	1	4	4	2	4	0	5	7	1	2	2	2	18	4	4	5	6	2	3	1	3	0	1	2	0	0	2	0	0	5	2	0	1	1	0	0	1	2	0	2	0	4	3	2	2	5	1
XLOC_001790	7363	61	144	258	139	90	93	45	101	148	129	49	59	51	80	65	44	82	60	42	53	103	199	130	111	124	167	97	96	124	102	84	77	68	65	52	75	40	38	49	149	147	101	178	174	110	145	101	59
XLOC_001791	23	0	0	9	2	0	0	0	0	0	0	1	0	0	0	0	0	0	1	0	0	0	0	0	0	0	0	0	0	0	0	0	0	0	0	0	0	0	0	0	3	1	0	0	1	0	2	0	0
XLOC_001792	26	1	0	0	0	0	0	0	0	0	0	0	0	0	0	0	0	0	0	0	0	0	0	0	1	0	2	0	0	1	0	4	2	0	3	1	1	1	0	0	0	0	0	0	0	0	0	0	0
XLOC_001793	907	5	8	31	11	4	5	5	25	14	14	7	7	5	10	13	4	10	20	3	6	18	13	13	11	5	18	6	11	18	10	17	9	7	8	11	1	6	9	9	7	5	17	16	10	16	25	9	4
XLOC_001794	25	0	1	0	1	0	0	0	1	0	0	0	0	0	0	0	1	0	0	0	0	1	0	0	0	0	0	0	0	0	0	1	1	1	2	0	0	2	1	0	1	0	0	0	0	0	1	0	0
XLOC_001795	36	1	2	1	0	0	0	0	0	1	1	0	1	0	3	0	0	0	1	0	0	0	0	0	0	0	0	0	0	0	0	0	0	0	0	0	0	0	0	0	0	2	0	0	3	2	1	0	2
XLOC_001796	6066	54	82	104	98	69	37	40	90	95	60	118	97	66	150	104	78	135	81	73	70	75	122	68	71	92	79	41	60	65	64	89	60	48	84	51	63	51	55	51	76	89	60	107	91	61	79	57	34
XLOC_001797	106	1	1	1	0	1	0	0	2	2	2	1	0	0	1	0	0	0	1	0	1	0	1	2	0	5	1	0	0	0	3	1	3	3	3	3	1	0	1	3	1	2	1	1	4	0	0	1	0
XLOC_001798	190	2	2	3	4	1	1	0	0	1	1	0	0	1	1	1	3	1	1	1	1	4	2	4	4	7	0	1	1	1	2	4	2	3	5	2	0	2	2	2	2	4	3	0	3	2	2	2	2
XLOC_001799	6660	110	84	104	101	62	46	86	114	60	82	106	101	82	170	119	44	117	151	68	74	45	65	28	47	62	40	26	37	69	79	22	24	26	87	57	26	68	80	77	91	104	86	109	139	109	80	102	69
XLOC_001800	12528	102	94	191	157	82	89	132	131	97	101	415	196	172	257	149	79	148	204	62	104	112	132	89	97	81	127	77	84	176	130	233	118	103	168	158	64	117	170	131	148	135	110	193	131	141	147	124	93
XLOC_001801	24835	233	235	539	259	240	186	171	231	395	233	186	226	233	411	320	139	379	348	410	296	374	618	407	520	487	340	324	440	374	331	164	104	135	230	201	266	197	237	241	350	300	239	359	472	295	382	391	153
XLOC_001802	2874	20	29	53	35	26	23	22	40	32	40	22	35	18	30	36	14	36	30	25	16	38	83	45	38	46	72	37	36	59	39	31	29	27	31	26	31	24	25	28	63	33	43	51	39	39	43	39	35
XLOC_001803	7	0	0	2	0	1	0	0	0	0	0	0	0	0	0	0	0	0	0	0	0	0	0	0	0	0	0	0	0	0	0	0	0	0	0	0	0	0	0	0	0	0	0	0	0	0	0	1	0
XLOC_001804	7	0	0	0	0	0	0	0	0	0	0	0	0	0	0	0	0	0	0	0	0	0	0	0	0	0	0	0	0	0	0	0	0	1	0	0	0	1	0	1	0	0	0	0	0	0	0	0	0
XLOC_001805	78	0	0	0	1	1	0	1	12	1	0	0	0	0	1	2	0	4	0	0	0	1	0	0	1	0	0	2	0	2	1	0	1	0	0	0	0	1	1	2	1	0	0	2	2	1	1	0	0
XLOC_001806	75	1	2	6	0	0	5	0	3	6	5	0	0	1	1	1	1	2	2	0	0	1	1	0	1	0	1	0	2	0	0	0	0	1	0	0	0	0	0	0	0	2	4	1	1	1	0	1	0
XLOC_001807	25	0	1	1	0	1	1	0	1	4	1	1	0	0	0	0	0	0	0	0	0	0	0	0	0	0	1	0	0	0	0	0	0	0	1	0	0	0	0	0	2	0	0	0	0	1	1	0	0
XLOC_001808	10855	73	76	159	110	61	69	70	159	114	149	90	134	59	136	71	34	115	151	72	77	119	148	72	137	95	108	70	94	179	102	117	132	73	169	139	79	157	237	178	143	165	113	144	176	163	198	146	87
XLOC_001809	38804	264	442	1102	484	308	303	252	584	420	374	437	478	361	717	476	170	434	561	323	313	389	711	532	421	427	558	375	474	710	491	465	380	280	508	406	287	355	443	390	580	559	495	768	684	495	638	530	307
XLOC_001810	135	1	0	71	0	2	1	0	0	3	2	0	1	0	0	0	0	1	1	0	0	0	0	0	0	0	0	0	0	0	0	0	0	0	0	0	0	0	0	0	3	2	2	0	0	3	1	1	0
XLOC_001811	12304	122	169	228	162	148	103	130	177	279	238	107	171	114	238	114	80	141	189	71	103	209	243	118	111	184	192	116	92	168	202	131	119	91	136	122	70	104	172	133	153	168	112	202	210	173	231	156	101
XLOC_001812	15055	155	232	241	223	135	164	133	220	197	142	131	188	159	283	192	83	192	248	141	148	195	398	231	221	178	202	154	176	202	193	179	116	172	194	200	150	135	199	166	171	223	159	242	255	168	198	165	116
XLOC_001813	116	1	1	0	4	1	1	0	9	6	7	4	1	8	0	2	2	3	6	3	3	0	2	1	1	0	0	1	0	2	0	0	0	0	0	0	0	0	0	0	0	1	0	2	0	1	2	1	1
XLOC_001814	18	0	1	0	0	0	0	0	0	0	0	0	0	0	0	0	0	0	0	0	0	0	0	1	1	3	1	0	1	0	0	0	0	0	0	0	0	0	0	0	0	1	0	0	1	0	1	0	0
XLOC_001815	8649	31	54	603	83	96	38	34	155	157	128	50	53	37	79	62	38	94	95	32	35	92	164	137	66	62	155	73	103	212	95	103	48	60	58	93	50	39	65	61	155	87	123	222	112	125	177	94	34
XLOC_001816	6	0	0	0	0	0	0	0	0	0	0	0	0	0	0	0	0	0	0	0	0	2	0	0	0	0	1	0	0	0	0	0	0	0	0	0	0	0	0	0	0	0	0	0	0	0	0	0	0
XLOC_001817	23577	382	360	404	567	228	230	250	541	382	274	264	215	240	421	354	164	343	342	165	208	308	628	296	336	357	322	225	333	307	358	257	111	164	272	179	116	147	238	218	378	324	299	443	495	421	349	332	234
XLOC_001818	1131	7	12	41	17	14	5	3	18	35	29	3	8	6	21	18	2	10	14	6	9	8	15	10	12	4	19	16	7	29	9	8	6	3	1	11	3	16	8	14	10	16	15	25	24	22	24	25	12
XLOC_001819	395	2	4	2	11	7	2	4	8	5	3	9	12	4	10	6	2	6	6	4	4	5	5	4	2	7	4	1	7	9	6	3	0	2	1	1	2	2	6	3	2	5	8	5	3	8	12	9	4
XLOC_001820	21	0	0	0	0	0	1	0	3	0	0	0	0	0	0	0	0	0	0	0	0	0	1	1	1	0	0	0	1	0	0	0	0	0	0	1	1	0	0	1	4	0	0	0	0	0	1	0	0
XLOC_001821	15648	54	123	250	107	85	68	32	109	205	130	32	68	59	128	83	24	47	74	50	34	188	297	253	196	194	226	221	245	475	202	369	213	180	285	185	141	221	212	243	236	360	237	479	244	213	222	250	187
XLOC_001822	9783	5	23	1025	6	18	9	0	10	68	60	1	3	0	6	3	1	5	0	1	4	146	312	429	97	137	280	303	276	351	167	128	57	33	60	42	41	22	38	42	178	50	138	86	169	121	222	100	50
XLOC_001823	10	0	0	1	0	0	0	0	1	0	0	0	1	0	0	0	0	0	1	0	0	0	0	0	0	0	1	0	0	0	0	0	0	0	0	0	0	0	0	0	0	0	0	0	0	1	0	0	0
XLOC_001824	112	1	1	5	0	2	2	0	0	4	1	0	0	0	0	0	0	0	0	0	0	3	4	1	0	0	2	3	1	7	0	0	0	0	0	0	0	0	0	0	5	3	1	9	11	2	9	2	0
XLOC_001825	206	0	0	4	1	0	0	0	1	2	0	2	3	0	0	0	0	1	1	0	0	1	6	19	6	2	12	2	2	2	3	0	0	1	0	2	4	2	5	1	4	1	2	8	6	4	17	3	2
XLOC_001826	10990	125	310	15	326	218	105	13	331	130	29	7	20	14	38	18	3	13	6	16	6	47	46	63	165	39	80	50	41	17	8	161	8	3	5	17	160	8	19	12	96	1073	246	1091	397	292	57	695	225
XLOC_001827	19580	255	310	343	260	224	177	138	259	257	187	189	244	175	403	219	112	259	212	172	115	335	518	296	408	388	307	170	232	280	252	190	154	129	193	192	175	188	190	208	271	321	245	345	362	260	340	298	169
XLOC_001828	1194	12	24	105	15	21	15	16	98	35	66	3	10	3	11	14	6	14	14	2	8	9	11	7	7	10	10	2	14	11	8	12	7	6	8	4	2	1	7	6	11	13	13	37	16	44	24	13	5
XLOC_001829	2127941	31735	31162	15287	45594	19930	20932	19600	21630	21039	14697	39454	35717	26968	67809	38303	18149	49193	45968	26697	20283	21178	31541	18813	16932	26928	14756	10661	13257	19410	14349	22000	18100	19353	23831	21287	12630	16819	20276	19110	15430	30844	22429	25303	22546	19742	12412	16603	12987
XLOC_001830	51078	563	1911	426	724	766	655	358	437	757	363	471	273	403	929	317	197	375	379	280	144	739	1952	990	1358	1362	921	569	764	931	1120	221	133	87	172	212	162	252	379	193	523	942	1256	1077	1614	856	884	1000	575
XLOC_001831	773	4	3	8	6	3	4	1	10	2	1	3	12	9	21	9	3	5	16	2	7	11	23	9	8	7	7	9	8	19	8	14	14	7	17	8	7	9	15	14	3	6	11	14	10	6	9	12	12
XLOC_001832	148	0	2	0	2	2	0	3	1	3	1	0	0	1	4	5	0	1	1	1	1	0	2	3	2	1	5	0	1	2	4	3	4	3	4	2	1	6	2	3	3	1	2	1	2	2	1	3	2
XLOC_001833	12075	177	129	125	223	64	82	91	184	106	60	225	124	160	285	165	80	189	166	102	84	143	258	167	171	194	125	98	105	131	125	182	162	179	223	231	152	155	190	168	129	166	87	178	145	88	77	98	76
XLOC_001834	68	0	0	1	1	0	0	1	0	1	1	0	1	0	4	1	1	1	0	0	0	0	1	0	0	2	1	2	0	0	3	2	1	3	2	3	0	0	0	1	1	0	1	0	1	0	0	1	0
XLOC_001835	15920	178	214	310	230	151	119	144	231	206	161	212	289	210	444	222	101	198	262	130	194	141	238	134	117	132	132	117	134	170	186	160	128	94	169	97	68	115	145	118	201	239	174	229	313	181	226	235	104
XLOC_001836	5939	2	3	0	4	2	2	0	5	3	1	2	4	3	0	4	1	1	0	0	0	271	187	99	43	157	166	41	51	80	64	169	198	84	395	473	359	163	86	141	33	22	52	43	32	20	15	14	18
XLOC_001837	1713	8	11	57	24	22	9	10	34	26	35	4	10	6	24	14	3	15	35	6	14	12	23	24	11	16	19	9	22	54	25	12	8	16	14	11	8	13	32	14	30	10	28	40	22	23	48	31	15
XLOC_001838	7	0	0	0	0	0	0	0	0	0	0	0	0	0	0	0	0	0	0	0	0	2	2	0	0	0	0	0	0	0	1	1	0	0	0	0	0	0	0	0	0	0	0	0	0	0	1	0	0
XLOC_001839	1	0	0	0	0	0	0	0	0	0	0	0	0	0	0	0	0	0	0	0	0	0	1	0	0	0	0	0	0	0	0	0	0	0	0	0	0	0	0	0	0	0	0	0	0	0	0	0	0
XLOC_001840	17134	220	179	373	309	106	194	169	244	264	170	172	264	155	298	257	140	277	331	204	232	208	400	276	246	186	235	133	179	189	140	183	139	188	169	212	180	181	183	134	282	227	171	289	229	153	270	171	129
XLOC_001841	15887	140	207	375	234	156	133	146	220	255	179	152	271	132	227	224	71	210	227	187	191	155	339	233	185	201	234	145	204	220	183	95	86	79	103	90	79	98	125	112	310	243	236	280	342	256	335	290	150
XLOC_001842	610	0	3	12	2	10	7	2	6	14	11	1	11	0	2	2	1	2	1	1	3	27	40	43	11	8	31	11	6	24	16	7	0	1	2	3	1	0	1	1	12	9	11	21	11	13	21	11	4
XLOC_001843	1394	10	18	21	13	7	9	7	16	24	15	6	14	10	24	8	7	18	17	13	19	16	60	26	16	32	24	16	15	19	15	23	12	20	16	18	19	20	17	19	24	27	12	10	19	13	21	18	13
XLOC_001844	25565	136	172	560	173	126	171	136	300	598	300	243	958	533	447	290	177	400	386	616	570	265	431	331	232	217	430	130	257	362	163	137	61	205	133	176	151	65	107	176	246	170	141	228	183	182	232	121	62
XLOC_001845	13359	62	101	232	86	78	130	61	112	233	252	43	64	69	124	73	20	51	62	31	45	461	767	416	338	324	320	200	328	310	263	116	115	77	174	159	131	109	170	149	168	147	162	200	199	229	248	262	167
XLOC_001846	8206	75	87	146	117	70	73	57	126	127	75	34	76	61	120	69	27	54	70	34	54	184	306	161	157	154	176	123	143	131	97	82	63	66	77	60	67	53	101	88	124	192	128	165	157	95	110	110	90
XLOC_001847	113536	1394	1647	2332	2229	1004	991	1052	1416	1948	1475	1077	1547	1206	2085	1479	547	1762	1818	1335	1199	1049	1998	1168	1193	1134	1228	1084	1180	1506	1239	1278	898	841	1219	1092	642	1060	1260	1079	2143	1625	1236	1877	2120	1656	1943	1805	1002
XLOC_001848	40258	310	412	620	696	471	227	84	523	343	395	60	329	337	598	323	52	227	350	137	141	374	441	393	346	322	292	367	393	722	396	552	393	379	566	553	234	514	442	576	369	875	833	1410	767	479	420	825	574
XLOC_001849	14046	74	84	469	174	149	68	74	231	205	204	28	119	60	153	139	37	121	265	54	75	149	157	197	86	134	179	116	166	443	290	100	82	95	125	139	68	78	182	117	187	138	218	407	173	220	425	234	115
XLOC_001850	203587	2289	2747	3520	3412	2075	1469	1319	2366	2561	2426	3938	3421	2697	6257	3697	2798	5156	3823	2676	2019	2386	4004	3045	2113	2704	2547	1664	1882	2446	1694	2589	1729	2048	2311	1912	1761	1456	1775	1671	1879	2386	2312	3126	2357	1711	2026	1668	1032
XLOC_001851	44	0	0	0	0	7	8	0	0	0	0	0	0	0	0	0	0	0	0	0	0	0	0	1	0	0	0	0	0	0	0	0	0	0	0	0	0	0	0	0	0	0	2	0	0	0	0	0	0
XLOC_001852	206	0	0	1	0	22	31	0	0	0	0	0	0	0	0	0	0	0	0	0	0	0	0	0	0	0	0	0	1	0	0	0	0	0	0	0	0	0	0	0	0	0	24	1	0	0	2	0	0
XLOC_001853	26	0	1	1	0	1	1	0	0	1	2	0	0	0	0	1	0	0	0	0	0	0	0	1	0	0	2	0	1	0	0	0	0	0	0	0	0	0	0	0	0	1	1	2	0	0	1	0	0
XLOC_001854	1240	10	13	27	17	2	12	13	14	19	12	13	20	12	25	19	8	17	15	11	18	16	46	22	19	16	27	24	25	22	8	7	17	10	9	19	18	12	11	7	30	14	9	23	16	12	17	10	6
XLOC_001855	414198	2635	4221	5481	5450	3126	3737	2919	4858	5414	4808	3250	7532	6097	10494	6892	2548	7483	4997	6117	3802	6296	11174	10696	5159	4716	8347	6918	6391	9003	4053	7913	3902	4367	5270	3715	4748	4558	4062	5276	3584	5194	5282	7322	3937	2725	2627	3468	3609
XLOC_001856	495	3	1	19	6	5	3	2	22	15	9	1	3	2	2	1	0	3	6	2	2	9	16	21	5	5	18	7	5	23	9	1	1	1	1	3	1	0	0	0	10	4	4	13	7	6	21	8	4
XLOC_001857	45928	435	694	1021	701	475	376	331	631	794	622	415	751	435	851	682	298	710	705	540	517	597	902	587	582	541	641	418	469	524	464	536	321	399	492	378	391	369	442	433	742	758	502	764	817	512	815	593	394
XLOC_001858	23095	261	303	557	376	176	228	204	315	342	377	183	354	203	311	262	93	307	369	273	250	292	489	326	269	282	408	180	211	259	252	198	147	167	235	225	151	175	251	250	397	368	251	337	433	307	318	346	205
XLOC_001859	40039	513	566	1075	1029	282	498	448	592	774	464	267	678	425	673	634	215	620	696	583	617	519	754	632	490	385	491	322	449	452	257	503	293	436	476	458	409	364	352	410	582	430	358	546	615	351	705	396	292
XLOC_001860	44402	498	691	2102	797	629	490	502	1134	857	806	379	1159	548	851	600	324	907	759	435	640	308	425	436	239	168	481	272	313	475	320	217	101	153	125	150	99	89	127	107	879	424	562	844	749	594	839	615	322
XLOC_001861	252	2	0	1	4	0	3	1	2	3	2	3	3	2	2	1	1	4	8	0	5	6	13	11	5	4	15	4	3	7	4	9	4	1	4	4	5	6	3	2	3	2	1	4	3	0	2	0	0
XLOC_001862	107	2	3	4	4	0	1	1	2	3	5	0	0	0	4	1	0	3	0	0	2	2	1	1	3	0	1	0	2	2	2	0	2	2	1	3	1	0	0	0	1	3	2	0	1	3	3	2	1
XLOC_001863	132588	594	1324	5751	1639	1802	1438	460	3789	3906	2903	540	829	373	888	617	495	991	760	395	439	2200	4166	4467	1418	1553	5825	1383	2701	4717	2005	785	468	775	689	716	448	466	747	612	2709	1790	2058	4635	1684	2581	2835	1918	923
XLOC_001864	38670	407	739	831	825	480	253	329	569	697	494	525	496	463	780	463	351	921	577	472	302	471	915	640	594	515	589	267	490	347	442	476	273	343	328	289	279	332	329	310	514	511	450	715	578	500	367	706	342
XLOC_001865	41	1	0	0	1	0	1	2	1	1	0	0	4	0	5	2	1	0	1	1	1	0	0	0	0	0	0	0	0	0	0	0	0	0	1	0	0	0	1	0	1	1	0	0	0	0	0	0	0
XLOC_001866	174	1	3	9	1	0	0	2	4	10	3	1	0	0	3	1	2	0	1	0	2	0	0	0	0	0	0	0	0	0	0	0	0	0	0	0	0	0	0	0	6	15	0	9	3	4	1	1	2
XLOC_001867	16	0	0	0	1	0	0	1	1	1	0	1	1	0	0	1	0	0	0	0	0	0	0	0	0	0	0	0	0	0	0	0	0	0	0	0	0	0	0	0	1	0	0	0	0	0	0	0	0
XLOC_001868	193	1	5	0	7	0	0	2	5	0	1	4	0	3	3	2	2	4	3	2	5	0	0	0	1	0	0	0	0	0	0	0	0	0	0	0	0	0	0	0	0	0	0	1	0	0	0	1	0
XLOC_001869	134	0	2	1	1	2	0	2	4	2	0	9	0	3	7	2	3	1	2	2	5	0	0	1	1	1	0	0	0	0	2	0	3	1	0	0	0	1	0	0	0	0	1	5	0	0	0	0	0
XLOC_001870	85	0	0	0	2	0	0	1	3	2	2	1	0	2	4	1	0	1	4	0	0	3	2	1	0	2	3	1	0	0	0	4	0	1	0	2	1	0	1	2	0	0	0	1	1	0	3	1	0
XLOC_001871	450	5	6	6	6	5	7	3	8	7	6	4	4	1	9	5	3	9	11	1	3	5	16	4	4	7	6	1	2	12	10	5	1	0	3	2	4	1	2	5	7	14	8	2	11	6	8	8	4
XLOC_001872	387	4	7	7	9	7	4	1	12	8	3	5	0	3	2	5	8	11	5	3	2	9	20	5	10	13	4	1	5	8	4	3	2	3	3	5	5	4	4	4	2	8	5	7	4	1	6	4	2
XLOC_001873	8495	137	108	109	184	89	83	84	126	98	89	87	68	70	135	101	35	82	130	37	65	91	198	92	101	133	99	90	74	144	130	83	55	53	86	75	25	48	97	69	75	173	203	163	122	98	93	129	86
XLOC_001874	4539	14	31	67	54	40	16	14	62	54	50	37	65	28	70	46	11	52	85	18	52	32	101	51	79	42	35	34	87	88	106	30	30	15	30	33	27	21	42	30	63	46	58	127	60	87	78	102	54
XLOC_001875	257	4	9	13	20	2	5	5	4	5	4	2	6	6	22	2	1	7	7	3	6	1	0	0	0	0	1	0	0	0	0	0	0	0	1	0	0	0	1	1	5	8	2	2	1	0	0	0	2
XLOC_001876	232	8	7	10	14	0	8	5	7	3	9	3	7	9	19	6	0	6	4	0	4	0	0	0	0	0	0	0	0	0	0	1	0	3	0	0	0	0	0	0	6	2	2	1	0	3	1	1	2
XLOC_001877	209395	5926	4748	1967	4921	1571	2314	2831	2866	578	1890	6008	2896	2655	8291	2763	1301	3115	4484	921	2037	432	482	325	512	862	295	618	251	2165	1012	3615	2336	2350	4578	1544	280	1214	2457	1393	2215	10026	2438	6346	419	903	368	499	1498
XLOC_001878	8369	57	129	103	102	103	44	34	78	76	71	58	151	75	142	88	23	67	79	40	70	121	151	143	106	98	169	105	136	149	78	333	152	101	144	87	40	136	75	78	78	184	112	228	124	81	76	103	79
XLOC_001879	2403	3	26	41	24	19	19	11	23	13	27	6	13	18	27	15	1	24	5	8	43	41	70	40	25	47	87	33	29	105	53	15	16	16	16	15	11	23	35	20	37	61	42	124	11	29	31	35	34
XLOC_001880	92	0	1	3	1	1	0	1	4	1	8	1	2	0	0	0	0	0	2	1	1	3	3	6	2	3	0	2	5	3	1	0	0	0	0	1	0	1	0	0	0	0	3	4	2	1	1	0	1
XLOC_001881	14	0	0	1	0	0	1	0	6	2	0	0	0	0	0	0	0	0	0	0	0	0	0	0	1	0	1	0	0	0	0	0	0	0	0	0	0	0	0	0	0	0	0	0	0	0	0	0	0
XLOC_001882	4	0	0	0	0	0	0	0	0	0	0	0	0	0	1	0	0	0	1	0	1	0	0	0	0	0	0	0	0	0	0	0	0	0	0	0	0	0	0	0	0	0	0	0	0	0	0	0	0
XLOC_001883	15	0	0	0	0	0	1	0	0	1	0	0	0	1	0	0	0	0	0	0	0	1	1	0	0	0	0	0	0	0	0	0	0	0	0	0	0	0	0	0	0	0	0	1	0	0	0	0	0
XLOC_001884	15	0	0	0	3	0	0	0	0	0	1	0	0	1	0	0	0	0	1	0	0	0	0	0	0	0	0	0	0	1	0	0	0	0	0	0	0	0	0	0	0	1	0	0	0	0	1	0	0
XLOC_001885	132	0	0	2	0	0	0	0	0	0	0	0	0	0	0	0	0	0	0	0	0	2	10	13	3	2	6	9	4	10	2	0	0	0	0	1	0	1	1	1	2	1	1	2	3	1	6	0	0
XLOC_001886	11069	76	121	435	124	83	83	62	129	140	160	43	79	67	162	88	28	70	114	39	67	120	181	138	105	104	143	128	167	324	152	163	88	69	89	105	45	124	102	89	161	144	170	224	194	153	216	157	109
XLOC_001887	26	0	0	1	0	0	0	0	0	0	0	3	0	0	0	1	0	0	2	0	0	0	0	1	0	0	0	0	0	0	1	0	0	0	1	1	0	0	0	1	0	0	0	2	0	1	0	1	0
XLOC_001888	550	0	2	0	76	1	0	1	2	1	34	6	0	0	0	0	2	0	1	2	8	0	0	0	0	0	0	0	0	0	0	0	0	0	0	0	0	0	0	0	0	1	0	1	0	0	0	85	0
XLOC_001889	851	5	10	0	26	9	0	7	18	3	9	42	1	3	4	0	7	7	12	1	15	5	10	16	47	21	24	7	15	21	12	0	1	3	1	1	0	3	2	0	3	0	2	14	4	5	1	5	2
XLOC_001890	4015	29	138	7	146	77	4	70	135	21	31	223	50	44	113	54	28	65	78	28	112	5	3	6	54	46	6	21	5	9	61	23	14	9	5	18	1	13	44	3	2	3	5	93	12	8	1	14	7
XLOC_001891	299	4	21	11	12	13	8	0	18	20	4	3	0	0	5	1	0	6	0	0	5	0	0	0	0	0	0	1	0	0	0	0	0	0	0	0	0	0	0	0	3	10	9	15	7	7	4	3	12
XLOC_001892	33649	162	758	393	315	534	183	165	427	501	311	423	451	241	595	400	334	506	397	252	411	454	968	536	1005	623	434	247	739	605	793	175	81	66	113	91	140	124	220	149	633	815	424	903	744	437	681	551	327
XLOC_001893	11	0	0	1	0	0	0	0	0	0	0	0	0	0	0	0	0	0	0	0	0	2	1	0	1	0	1	0	0	0	0	0	0	0	0	0	0	0	0	0	0	0	0	0	0	0	0	0	0
XLOC_001894	139	12	5	1	3	1	2	3	2	0	0	9	3	4	12	0	0	1	7	1	3	0	0	0	0	0	0	1	0	0	0	0	0	0	0	0	0	0	0	0	0	2	3	2	0	0	0	0	0
XLOC_001895	696	3	2	64	3	7	1	4	5	18	17	2	4	1	0	0	0	1	6	1	2	13	25	26	13	9	34	9	15	34	11	9	1	5	7	5	0	2	4	5	17	2	11	11	11	15	29	8	2
XLOC_001896	464	2	5	10	1	3	1	3	9	3	5	2	1	0	8	4	0	3	2	2	2	6	14	7	8	11	12	6	10	8	22	6	5	4	3	8	4	7	6	3	13	5	7	10	6	3	19	6	3
XLOC_001897	25161	249	379	467	394	305	178	182	316	434	465	148	313	328	540	302	140	370	298	162	277	334	567	353	360	288	355	232	267	340	337	219	215	146	229	189	137	175	238	205	300	370	287	485	512	403	446	355	220
XLOC_001898	26800	431	394	527	494	254	189	190	278	238	222	419	502	315	808	526	66	349	644	217	300	213	363	159	187	261	295	139	240	316	329	155	144	82	273	170	59	219	277	255	370	444	394	453	603	507	341	463	237
XLOC_001899	445	7	7	12	11	9	21	3	7	12	7	4	2	5	5	7	9	3	8	1	6	2	15	12	6	4	8	4	4	3	6	5	5	4	2	3	1	2	3	1	11	4	5	5	7	4	2	6	1
XLOC_001900	30210	400	423	471	524	304	271	279	509	399	304	282	450	235	537	307	112	284	385	134	269	304	537	248	277	306	280	247	349	383	386	264	254	214	381	285	186	330	395	472	432	506	376	466	489	521	471	461	283
XLOC_001901	67	0	0	0	2	0	0	0	2	1	2	1	1	0	2	0	1	0	1	0	1	1	1	2	0	0	2	0	0	2	2	0	0	0	1	0	1	0	1	1	1	0	1	2	0	1	3	2	0
XLOC_001902	791	2	1	5	4	0	3	7	4	3	2	1	5	4	8	3	1	2	4	2	3	17	30	9	33	28	16	10	19	25	21	19	18	11	15	16	14	14	14	6	9	11	7	12	12	10	10	18	6
XLOC_001903	1471	48	43	24	39	27	31	27	30	42	34	30	11	25	68	34	28	40	44	23	16	2	0	1	7	0	1	0	0	0	1	8	4	4	1	0	0	1	6	3	23	35	15	22	34	22	10	16	9
XLOC_001904	243	0	3	0	0	0	0	4	1	2	0	0	0	0	2	1	0	1	2	0	0	5	10	4	8	8	3	7	7	6	3	4	1	2	3	1	4	2	5	1	2	3	3	5	10	3	5	6	3
XLOC_001905	18	0	0	2	0	0	3	0	0	3	0	0	0	0	1	0	0	0	0	0	0	0	0	0	0	0	0	0	0	0	0	1	0	0	0	0	0	0	1	0	0	0	1	0	0	0	0	0	0
XLOC_001906	6	0	0	0	0	0	0	0	0	0	0	0	0	0	0	0	0	0	0	0	0	0	0	0	0	0	0	0	0	0	0	0	0	0	0	0	0	1	0	0	0	0	0	0	0	0	1	0	1
XLOC_001907	95	0	3	4	1	1	1	2	3	3	3	0	0	0	2	1	1	0	0	1	0	2	1	3	3	2	1	0	0	1	4	0	0	1	1	1	1	1	1	0	1	1	2	0	1	1	3	4	1
XLOC_001908	232	1	3	4	3	4	3	1	0	2	3	0	2	0	3	2	0	1	0	2	1	7	9	6	0	1	5	3	8	4	2	0	0	0	1	0	0	3	3	4	0	1	6	4	12	9	4	4	1
XLOC_001909	71	1	3	1	2	1	1	0	2	2	3	1	0	0	3	2	1	1	1	0	0	0	0	0	0	0	0	0	1	0	0	0	0	0	0	0	0	0	0	0	0	1	3	3	5	0	2	2	1
XLOC_001910	4213	30	43	89	34	35	27	20	65	50	37	27	38	28	62	26	10	31	35	12	18	147	192	107	119	78	88	78	93	83	101	54	20	14	40	30	26	45	35	38	50	40	52	51	103	54	121	69	29
XLOC_001911	51	0	0	5	1	1	1	0	0	2	0	0	0	0	0	0	0	0	0	0	0	0	0	0	0	0	0	0	0	2	0	0	1	0	0	0	0	0	0	0	4	1	1	0	2	3	7	1	1
XLOC_001912	75	4	0	1	0	0	0	0	0	0	0	0	0	0	0	0	0	0	0	0	0	0	0	0	0	0	0	0	0	0	0	0	0	0	0	0	0	0	0	0	0	0	0	0	0	0	0	0	0
XLOC_001913	48247	463	625	1028	766	451	515	321	639	781	532	343	469	377	722	533	259	600	623	381	373	653	1412	706	698	697	790	501	662	728	624	559	409	461	543	491	521	510	563	500	895	840	558	791	1000	753	867	677	399
XLOC_001914	40	0	3	0	1	0	0	0	1	1	1	0	2	0	0	0	0	0	1	0	0	0	1	1	2	0	0	0	1	0	2	0	2	0	1	0	0	2	0	0	0	2	1	0	0	1	0	1	0
XLOC_001915	74	1	3	3	5	1	2	2	1	6	4	3	4	0	1	1	0	0	1	1	0	1	1	0	1	0	0	0	0	0	0	0	0	0	0	0	0	0	0	0	1	2	0	2	1	0	0	2	2
XLOC_001916	8180	258	343	117	260	175	148	103	144	248	164	139	44	154	391	215	175	356	218	125	76	2	0	10	25	3	2	7	0	6	2	25	11	18	16	4	8	4	24	15	96	175	103	139	176	89	78	71	72
XLOC_001917	30	1	0	1	0	0	0	0	0	0	1	0	0	0	0	2	1	0	0	0	0	0	0	0	0	0	0	0	0	1	0	0	1	0	0	0	1	2	5	0	1	0	0	1	1	0	0	0	0
XLOC_001918	105	0	2	1	2	3	0	2	0	0	0	0	1	0	1	1	0	3	1	0	1	0	6	0	1	1	3	2	0	1	5	1	1	0	1	0	0	1	5	0	0	3	2	3	4	2	0	1	4
XLOC_001919	212	3	3	1	1	4	1	1	1	4	1	3	5	2	12	3	1	3	5	2	5	1	2	2	1	2	2	2	0	0	5	1	1	2	3	2	0	1	2	1	2	4	3	5	5	0	4	6	1
XLOC_001920	47	0	2	2	1	0	0	0	0	0	5	1	0	0	1	1	0	1	2	0	0	0	2	0	0	0	1	0	0	0	1	0	0	0	0	0	0	1	1	0	1	2	1	0	1	0	1	0	0
XLOC_001921	24573	169	255	507	225	178	151	105	289	354	282	139	216	163	268	128	90	170	197	191	121	928	1064	633	693	475	652	531	553	445	491	340	152	125	205	183	215	192	225	188	326	261	298	328	683	337	713	322	155
XLOC_001922	47267	541	477	487	842	214	212	594	659	299	462	3147	2903	1239	1337	580	131	288	611	429	258	115	152	86	75	104	151	59	87	216	133	469	756	206	366	189	49	91	140	193	452	567	391	469	386	486	440	431	322
XLOC_001923	9	0	0	0	0	0	0	0	1	1	0	0	0	0	0	0	0	0	0	0	0	0	0	0	0	0	0	0	0	1	0	0	0	0	0	0	0	0	0	0	0	0	0	1	2	0	0	0	0
XLOC_001924	68	0	1	2	1	3	2	1	1	1	0	0	1	0	0	1	1	1	0	0	0	1	2	1	0	0	1	0	1	1	1	1	0	0	0	1	0	0	3	4	0	1	1	2	0	0	3	0	1
XLOC_001925	82	0	0	1	1	2	1	2	2	1	1	1	2	0	1	1	1	0	1	0	1	2	2	2	1	2	2	0	0	1	1	3	0	0	0	0	0	0	1	4	0	2	0	2	1	1	1	3	2
XLOC_001926	28748	237	319	402	335	223	141	216	371	329	311	285	482	243	861	426	70	413	455	205	470	232	282	199	319	281	197	149	273	449	340	244	171	113	301	258	104	237	345	265	362	459	352	485	498	360	382	546	328
XLOC_001927	114615	426	3060	2751	770	1843	1070	452	1425	2815	1426	1437	141	371	739	878	289	1326	461	131	2162	2491	2970	2427	4157	2084	1472	1470	1769	1991	1788	304	194	456	416	415	408	436	667	575	1869	4182	2357	2512	3315	1860	2128	3298	1307
XLOC_001928	3937	39	55	98	50	32	27	27	52	43	38	57	50	36	76	43	12	52	57	39	52	40	73	33	46	32	54	29	46	47	51	28	22	26	29	40	20	35	50	42	70	43	41	62	87	55	68	56	28
XLOC_001929	228413	5468	4022	3198	6698	2596	3603	3897	6691	4996	3475	3915	4673	5376	10240	6828	2493	6915	6947	3371	3260	899	1474	902	817	1223	1016	896	904	1411	1102	1441	991	1098	1765	1614	955	1204	1604	1508	2600	2534	1581	2354	2370	1740	1542	1660	1410
XLOC_001930	10913	222	143	145	201	75	90	123	140	138	108	123	157	135	235	129	68	120	103	78	50	119	151	120	155	136	136	74	77	169	118	103	117	125	150	95	61	46	50	73	112	239	130	221	143	120	190	110	102
XLOC_001931	1	0	0	0	0	0	0	0	0	1	0	0	0	0	0	0	0	0	0	0	0	0	0	0	0	0	0	0	0	0	0	0	0	0	0	0	0	0	0	0	0	0	0	0	0	0	0	0	0
XLOC_001932	91488	816	995	1234	1230	765	558	711	1281	1080	955	921	1369	1114	2358	1293	516	1359	1733	626	875	1076	1523	860	1089	1031	935	657	831	1177	1148	943	724	542	1171	841	529	888	1229	872	1048	1184	1083	1439	1483	1182	1444	1268	810
XLOC_001933	9465	180	157	201	231	95	110	97	171	107	83	122	89	102	219	149	47	120	157	95	98	95	151	73	69	103	126	74	95	110	87	90	50	37	90	52	32	46	80	62	147	150	139	167	198	147	150	152	94
XLOC_001934	27	0	0	3	0	0	0	0	2	0	0	0	0	0	0	0	0	1	1	0	0	0	0	0	1	0	0	0	0	2	1	1	0	0	0	0	0	0	1	0	1	0	0	0	0	0	0	0	0
XLOC_001935	9326	82	30	38	103	31	19	71	67	27	48	138	262	197	424	305	89	145	300	152	176	27	32	19	20	18	22	21	22	33	25	179	140	57	103	139	96	113	199	132	29	31	28	95	28	36	27	33	27
XLOC_001936	1606	14	4	4	7	1	3	16	12	8	6	21	41	30	73	45	15	19	53	27	24	4	7	2	3	6	4	5	14	4	5	26	17	13	23	25	20	22	44	18	5	7	7	2	4	4	4	6	3
XLOC_001937	9	0	0	0	1	1	0	0	0	0	0	0	0	0	0	0	0	0	0	0	0	0	0	1	0	0	0	0	0	1	0	0	0	0	0	0	0	0	0	0	0	1	1	0	0	0	0	0	0
XLOC_001938	1350	9	14	28	19	10	11	9	47	22	30	9	8	10	25	4	9	16	25	11	9	22	21	31	10	13	36	16	16	49	35	19	13	8	13	13	1	9	23	20	14	19	18	18	10	22	25	20	10
XLOC_001939	63	0	3	1	2	0	0	0	2	1	0	1	0	1	1	0	2	1	0	0	1	1	4	1	0	0	0	0	2	2	6	0	1	0	1	0	0	2	0	0	1	0	3	1	0	1	0	0	0
XLOC_001940	73	0	3	0	0	1	0	0	2	0	1	0	2	0	0	1	1	2	1	1	1	1	4	1	0	1	1	0	0	2	3	1	0	0	1	0	0	0	0	0	0	1	4	0	1	2	2	2	1
XLOC_001941	110	2	0	4	0	3	1	1	4	1	2	1	0	0	0	2	0	2	2	1	0	1	7	2	2	0	3	1	1	1	4	1	0	1	0	2	1	0	2	0	4	1	0	0	1	2	4	2	0
XLOC_001942	200	1	1	4	2	3	0	3	7	6	10	1	0	2	4	6	1	5	4	3	1	2	2	2	1	1	6	1	2	4	8	2	1	0	0	1	2	1	1	1	1	1	3	2	2	1	5	5	1
XLOC_001943	19	0	1	1	0	0	0	0	0	3	0	1	1	1	1	0	0	2	1	0	0	1	0	0	0	0	0	0	0	0	0	0	0	0	0	0	0	0	0	0	0	1	0	0	0	2	0	0	1
XLOC_001944	1405	2	7	40	8	8	6	5	17	27	13	4	10	6	13	7	1	8	5	3	17	25	46	40	19	15	21	28	46	89	15	2	2	1	6	4	1	6	6	2	16	14	20	26	18	13	46	22	6
XLOC_001945	2210	33	30	6	82	16	10	1	45	3	10	1	1	28	55	41	20	1	110	15	4	41	40	20	27	54	11	17	15	20	24	35	25	23	26	11	28	30	36	23	19	10	30	30	7	13	19	18	9
XLOC_001946	27557	348	392	646	459	262	253	204	312	420	326	227	254	198	389	290	126	331	343	283	199	319	780	437	392	325	503	302	373	359	360	283	192	198	308	264	205	252	262	281	461	423	324	559	522	428	494	413	254
XLOC_001947	485	2	5	21	1	4	0	2	1	8	10	0	1	0	0	0	0	1	0	1	0	12	20	7	3	6	21	3	11	16	19	6	7	5	8	4	2	4	9	3	17	9	7	13	5	6	17	8	2
XLOC_001948	16719	116	239	301	172	188	132	90	225	235	226	105	202	63	207	122	20	101	107	42	47	246	470	212	323	316	354	155	289	359	329	180	121	119	214	145	85	91	187	172	301	334	236	349	345	227	357	342	206
XLOC_001950	37218	510	690	937	799	525	578	325	522	684	534	389	386	322	667	436	224	538	434	315	256	478	959	599	506	455	674	371	389	470	402	284	292	298	393	280	235	250	312	289	631	739	529	855	595	520	514	572	356
XLOC_001951	112	1	1	1	7	1	3	0	2	2	1	1	4	1	2	1	0	0	1	0	2	2	5	4	5	1	0	1	0	2	1	0	0	0	1	3	1	0	2	1	2	2	1	0	3	1	4	1	1
XLOC_001953	14	0	0	0	0	0	0	0	0	0	0	0	0	0	0	0	0	0	0	0	0	0	0	0	0	1	0	0	1	0	1	0	0	0	0	0	0	0	0	0	1	0	0	2	1	0	0	1	0
XLOC_001954	7693	38	110	138	57	66	42	39	110	151	166	36	58	74	85	62	33	62	41	30	42	108	154	160	107	113	116	77	94	122	161	171	167	125	168	112	58	102	58	78	89	95	77	199	108	88	88	87	50
XLOC_001955	846	4	10	49	5	8	3	6	7	8	17	6	4	6	32	8	1	9	5	6	8	10	22	21	2	6	28	5	5	16	7	16	23	23	26	12	6	6	20	7	8	6	7	9	13	8	8	11	8
XLOC_001956	30	0	0	4	0	0	0	0	0	0	0	0	0	0	1	0	0	2	1	0	0	2	0	0	1	0	1	0	0	0	0	0	0	0	2	0	0	0	0	0	0	0	0	0	0	0	1	0	0
XLOC_001957	7847	126	110	174	125	94	68	67	118	100	109	42	67	70	123	97	21	86	103	45	52	108	178	87	77	109	110	60	80	111	76	51	64	57	107	69	43	78	95	98	146	119	97	157	186	154	147	166	78
XLOC_001958	128	0	2	1	1	2	0	0	1	3	1	0	1	3	1	0	1	1	0	1	0	2	6	3	2	0	0	1	1	5	2	1	2	3	6	2	0	1	1	1	0	0	0	4	2	1	3	1	2
XLOC_001959	5766	50	70	107	73	46	39	47	63	110	63	46	64	26	102	64	24	59	84	74	46	58	114	66	49	83	77	66	60	76	76	50	36	48	71	58	45	48	69	80	102	106	50	98	122	93	117	95	62
XLOC_001960	80	0	2	1	1	1	2	1	3	4	1	2	0	0	0	4	0	2	0	0	1	0	2	1	1	1	2	0	1	0	2	3	0	3	0	0	2	3	0	1	0	0	0	5	2	0	6	0	0
XLOC_001961	8835	64	110	129	95	75	70	51	92	164	125	56	79	76	119	74	50	94	75	34	44	153	262	234	233	161	213	106	107	144	155	191	142	154	162	129	133	127	112	100	118	130	103	179	136	106	92	93	57
XLOC_001962	11865	106	194	141	170	101	91	76	182	161	126	77	144	121	185	122	55	102	170	57	119	151	200	130	121	147	124	74	110	166	136	290	206	145	220	153	72	177	118	130	147	276	174	335	176	138	131	135	123
XLOC_001963	41	0	0	3	1	0	0	1	2	12	0	0	1	0	0	0	0	0	1	0	1	0	0	0	0	0	0	0	0	0	0	0	0	0	0	0	0	0	0	0	1	0	0	0	0	1	0	1	0
XLOC_001964	97	2	1	2	3	0	0	0	1	3	2	0	2	0	0	4	1	1	0	0	0	0	1	2	2	6	0	1	1	2	1	0	1	0	4	1	1	0	2	0	2	0	0	4	0	0	1	4	0
XLOC_001965	9706	106	137	152	150	109	65	79	141	129	120	93	115	104	224	134	67	135	145	81	74	109	190	118	120	145	127	77	81	139	133	89	73	79	122	93	58	87	80	102	111	170	102	196	171	135	173	100	91
XLOC_001966	106076	1275	1693	2273	1818	1012	916	793	1117	1770	1327	1696	1604	1354	2520	1825	1010	2535	1967	1370	1070	1310	2059	1275	1131	1211	1422	776	943	1139	841	1110	842	882	1030	882	708	751	824	837	1455	1404	1102	1721	1515	1149	1450	1180	725
XLOC_001967	14604	191	204	324	274	167	164	157	213	280	162	141	184	151	321	226	108	244	255	184	145	174	322	159	144	130	224	160	180	177	137	135	93	106	166	106	80	122	110	133	237	222	172	308	249	171	218	180	84
XLOC_001968	16	0	0	0	3	0	0	0	0	0	0	0	0	0	0	0	0	0	1	1	0	0	1	0	0	0	0	0	0	1	0	1	0	0	0	0	0	0	0	0	0	0	1	0	0	0	0	0	0
XLOC_001969	134	2	0	1	4	3	1	1	3	2	2	3	6	0	0	1	0	0	0	0	0	3	2	2	4	3	4	3	0	2	3	6	3	1	2	1	1	1	1	2	2	1	1	1	1	2	1	4	0
XLOC_001970	9848	109	199	82	221	217	71	138	165	193	180	168	75	149	299	188	107	199	213	52	57	107	258	152	121	145	145	96	141	136	205	43	35	30	72	54	70	58	89	54	150	204	136	307	165	155	155	125	119
XLOC_001971	28945	323	437	731	455	352	247	320	633	586	526	264	327	240	432	344	118	318	319	122	172	275	572	326	362	292	469	200	330	473	404	190	121	98	170	154	115	167	200	144	347	484	411	591	657	497	600	641	320
XLOC_001972	13757	173	215	464	270	243	116	142	316	315	263	133	127	118	193	140	62	115	136	54	85	154	289	216	146	186	289	81	176	191	156	80	54	48	85	79	36	71	86	61	162	234	255	330	393	182	228	276	136
XLOC_001973	4862	33	56	158	66	54	28	17	57	111	56	10	18	36	58	25	13	21	43	17	30	73	145	94	64	52	166	57	96	111	105	40	38	26	29	42	17	22	37	24	60	82	68	99	79	50	74	105	35
XLOC_001974	13933	215	246	371	253	176	172	150	239	313	131	164	175	171	330	186	133	264	187	115	127	180	318	197	204	176	228	153	219	196	167	151	88	86	136	79	79	78	99	95	234	243	166	231	215	173	227	190	113
XLOC_001975	3897	19	32	68	21	28	20	33	40	59	50	19	20	27	58	24	14	22	30	25	30	88	139	103	63	56	140	51	87	106	71	58	28	27	38	35	33	30	41	32	62	68	64	77	59	43	53	38	38
XLOC_001976	7875	30	106	163	65	73	84	56	117	141	175	33	58	50	88	67	37	78	97	33	70	121	281	190	174	105	188	137	125	166	144	86	71	55	101	85	50	35	80	59	113	178	103	181	166	90	138	112	65
XLOC_001977	21	1	1	0	0	0	0	0	0	0	0	0	0	0	0	0	0	0	0	0	0	2	1	2	3	0	0	2	1	1	0	0	2	1	0	0	0	0	0	0	0	1	0	0	0	0	0	0	0
XLOC_001978	44	0	0	4	0	0	4	0	0	0	0	0	0	0	2	2	0	0	0	0	1	2	1	0	0	0	2	0	2	3	0	0	0	0	2	0	1	0	0	0	4	0	0	0	0	1	1	0	0
XLOC_001979	6825	55	102	172	104	52	71	45	94	108	97	70	71	51	109	68	20	68	75	57	45	71	149	124	85	72	128	72	95	154	95	65	33	46	57	38	32	45	54	35	105	91	88	103	128	150	131	122	66
XLOC_001980	3849	30	56	92	63	45	54	37	49	70	74	37	40	39	50	34	23	62	49	22	28	43	104	67	62	58	88	37	48	78	41	28	24	14	27	25	10	31	33	28	40	47	43	51	85	58	66	82	39
XLOC_001981	278	0	1	1	3	3	4	2	5	5	4	4	6	2	0	0	0	5	2	4	1	4	6	2	6	2	4	7	3	3	5	6	5	2	3	4	4	2	4	1	3	3	3	5	2	1	6	3	3
XLOC_001982	7028	41	57	167	82	66	100	40	115	69	68	43	56	48	81	66	15	57	53	43	34	98	219	110	93	114	124	79	82	110	81	118	63	79	109	95	52	86	97	78	177	116	81	110	119	76	94	76	62
XLOC_001983	39596	306	418	476	497	226	376	287	495	480	312	362	392	311	448	322	165	379	341	192	233	980	1538	869	825	819	935	449	698	647	803	468	338	345	431	492	445	362	413	390	460	636	446	843	802	513	524	440	365
XLOC_001984	1381	2	14	11	18	8	11	6	28	23	17	7	11	4	13	10	9	17	6	3	4	45	44	36	19	36	36	10	15	28	27	8	5	14	11	20	30	12	16	14	5	22	25	28	29	22	24	11	9
XLOC_001985	14	0	0	0	0	0	0	0	0	0	0	0	0	0	0	1	0	0	0	0	0	1	0	0	0	3	1	0	0	0	0	0	0	0	0	0	0	0	0	1	0	0	0	0	0	0	1	0	1
XLOC_001986	1632	21	20	37	23	25	20	10	28	29	23	12	17	23	45	19	16	20	27	13	15	34	38	28	31	32	19	14	25	17	34	23	17	13	17	10	16	20	15	20	15	15	10	31	31	17	18	19	14
XLOC_001987	3462	40	75	81	66	62	41	43	48	91	35	40	32	21	54	51	19	50	39	33	21	45	82	35	47	43	64	40	24	49	35	23	8	18	47	28	22	27	28	26	36	71	46	66	85	46	50	62	50
XLOC_001988	38333	739	353	254	630	212	323	126	339	746	350	136	62	306	362	77	109	55	126	138	48	1342	1339	766	690	902	630	638	709	932	768	323	435	301	940	333	158	388	415	314	421	496	764	571	939	1046	1137	996	263
XLOC_001989	11829	200	219	217	258	168	140	144	224	186	195	116	106	146	281	176	74	143	128	87	104	167	250	147	132	152	198	66	136	128	130	132	95	88	120	119	118	52	106	107	142	196	167	198	243	123	116	140	109
XLOC_001990	6780	36	91	176	58	74	36	56	85	94	109	29	58	23	62	54	7	40	33	31	34	140	202	84	149	173	128	99	117	147	152	63	25	46	67	56	32	86	83	63	84	158	110	151	243	94	144	126	111
XLOC_001991	4	0	0	0	0	0	0	0	0	0	0	0	0	0	0	0	1	0	0	0	0	0	0	0	0	0	0	0	0	0	0	0	0	0	1	0	0	0	0	0	0	0	0	1	0	0	0	0	0
XLOC_001992	1	0	0	0	0	0	0	0	0	0	0	0	0	0	0	0	1	0	0	0	0	0	0	0	0	0	0	0	0	0	0	0	0	0	0	0	0	0	0	0	0	0	0	0	0	0	0	0	0
XLOC_001993	9	0	0	0	0	0	0	0	7	0	0	0	0	0	0	0	0	1	1	0	0	0	0	0	0	0	0	0	0	0	0	0	0	0	0	0	0	0	0	0	0	0	0	0	0	0	0	0	0
XLOC_001994	97	1	3	0	2	6	2	1	1	3	1	2	0	3	2	4	0	3	2	0	0	2	3	3	1	1	2	3	1	1	1	0	0	0	3	2	0	1	1	0	0	2	0	1	1	1	0	3	0
XLOC_001995	41608	168	730	1343	743	296	547	167	594	464	215	219	633	429	1314	404	158	412	266	595	382	579	774	1247	695	526	1158	681	651	807	336	444	168	480	300	331	433	246	221	281	839	743	641	1243	600	496	680	549	317
XLOC_001996	38560	283	590	681	548	445	354	255	525	623	324	355	477	368	593	480	209	513	472	243	292	503	1071	654	701	558	543	401	531	522	519	595	389	463	452	410	371	376	398	337	590	627	550	606	755	482	662	530	304
XLOC_001997	75261	1044	1066	778	1454	389	603	788	861	770	573	1667	1169	1511	2540	1566	916	1681	1518	756	769	409	719	498	571	674	662	464	387	622	640	1617	1202	1250	1882	1248	873	1086	1209	992	605	674	554	763	494	450	236	391	274
XLOC_001998	96559	660	1212	2462	1084	675	700	583	912	1837	1295	857	1649	966	1833	1309	488	1626	1575	957	901	1273	1862	1352	1091	857	1456	889	1126	1116	1176	1259	849	778	1069	1072	795	941	1093	1006	1405	999	814	1216	1759	1193	1972	1557	602
XLOC_001999	278	2	5	4	8	2	1	1	4	7	4	3	3	5	17	9	2	6	5	0	8	3	3	2	2	2	2	4	3	2	5	5	1	3	4	6	1	0	2	0	3	4	4	1	2	1	8	7	1
XLOC_002000	4941	51	52	124	97	44	54	34	70	85	67	50	32	34	69	63	33	55	61	25	19	77	147	111	145	87	64	63	63	139	59	70	34	54	70	74	47	43	54	38	77	102	59	107	102	57	93	70	40
XLOC_002001	17718	252	152	325	265	162	163	121	214	246	89	106	209	139	341	155	36	112	171	161	102	222	335	172	246	274	198	126	215	277	278	150	107	82	242	174	137	167	236	260	342	345	267	285	459	394	226	402	192
XLOC_002002	1144	14	10	15	19	8	13	8	10	14	11	6	19	18	34	13	2	20	23	9	11	7	24	5	6	12	7	10	12	13	14	16	16	6	22	17	8	17	18	8	13	13	6	15	21	17	15	23	11
XLOC_002003	72154	908	1144	1043	1242	705	602	735	990	993	752	901	933	964	1681	907	406	1034	1147	515	538	736	1453	856	875	860	994	580	802	917	830	620	469	394	690	504	352	510	738	525	1069	1081	997	1145	1503	1238	1315	1321	785
XLOC_002004	7760	140	122	129	164	93	77	74	117	129	102	77	79	118	220	124	51	145	111	73	69	81	148	80	94	109	110	60	97	105	114	52	49	42	64	66	34	45	78	72	122	159	96	140	158	134	105	139	90
XLOC_002005	2423	53	76	33	74	54	22	48	48	59	54	56	15	47	101	53	32	64	47	16	16	17	41	21	31	20	30	17	28	17	30	13	9	6	12	11	13	10	15	12	40	53	21	73	34	31	34	27	34
XLOC_002006	1463	1	15	218	15	24	8	5	24	175	133	10	9	2	5	3	3	12	4	4	5	6	9	12	5	9	66	2	3	7	15	23	9	7	10	7	6	7	3	7	17	16	7	17	19	18	23	7	6
XLOC_002007	190	2	2	4	1	2	1	1	4	4	4	1	4	3	1	4	3	0	1	0	2	2	5	3	1	3	2	0	5	6	4	2	1	1	2	4	1	1	1	1	2	1	2	4	6	9	2	3	2
XLOC_002008	2648	39	37	63	52	49	19	35	61	40	50	21	29	16	48	27	7	25	22	11	9	24	62	38	19	34	43	14	38	45	33	14	15	10	18	13	6	9	14	17	30	45	41	59	71	30	48	66	25
XLOC_002009	2357	20	55	75	29	28	33	21	36	53	49	22	17	12	24	29	13	39	28	22	21	32	80	43	49	46	48	33	41	44	25	20	9	15	16	14	6	17	21	17	39	59	30	52	47	28	38	44	19
XLOC_002010	16861	237	305	309	209	138	104	138	213	240	154	176	220	181	306	187	114	250	199	199	131	237	389	268	247	247	289	185	216	233	186	236	138	152	190	203	170	155	190	177	263	294	175	334	334	204	264	282	131
XLOC_002011	11444	171	127	123	110	41	71	111	118	101	76	138	149	95	72	149	76	155	139	43	59	481	714	506	511	577	217	266	286	288	265	97	76	98	201	162	244	45	100	62	60	170	93	129	114	103	111	83	62
XLOC_002013	9860	68	108	180	120	86	101	68	144	154	105	52	109	63	101	108	41	105	141	115	78	139	243	188	155	137	138	126	136	142	106	151	92	117	157	157	136	144	138	132	163	119	115	152	145	96	143	137	67
XLOC_002014	301	0	2	7	2	2	5	1	13	1	4	0	5	1	2	1	1	3	7	0	4	16	8	14	4	4	21	8	10	7	1	5	1	3	4	3	1	1	1	2	6	0	2	5	1	5	4	2	1
XLOC_002015	1	0	0	0	0	0	0	1	0	0	0	0	0	0	0	0	0	0	0	0	0	0	0	0	0	0	0	0	0	0	0	0	0	0	0	0	0	0	0	0	0	0	0	0	0	0	0	0	0
XLOC_002016	227834	3804	5055	6397	4644	3352	3225	2170	3176	4605	2902	2228	2262	2185	3954	2331	1159	2474	2209	1911	1379	2427	4325	2335	2250	2527	2999	1721	2071	2201	2497	2552	1686	1979	2569	2161	2016	2197	1994	2274	4888	4497	2760	5311	4513	3628	3839	4026	2300
XLOC_002017	166102	2091	2031	2705	3627	1467	1896	1642	2771	2890	1991	1681	2202	2615	3194	2420	1109	2611	2686	2070	1440	1492	2502	1628	1318	1491	1685	1045	1116	1333	1780	1683	1303	1437	1749	1644	1179	1464	1251	1253	2580	1963	1530	2384	2953	1767	2378	2390	1215
XLOC_002018	4525	43	61	88	61	45	40	32	45	71	42	49	51	43	81	46	32	43	58	37	40	61	108	80	61	59	69	33	42	58	47	62	59	41	60	61	42	49	38	43	70	85	57	71	86	28	66	51	33
XLOC_002019	79	1	2	0	10	1	1	0	0	1	0	0	2	0	2	0	2	0	2	0	2	0	0	0	0	0	1	1	0	0	0	0	0	0	0	0	0	0	0	0	0	4	0	1	0	0	0	0	0
XLOC_002020	57159	468	752	1195	782	503	522	451	773	714	701	398	450	379	952	587	270	588	706	249	340	975	1344	826	809	902	714	410	693	730	1033	776	651	427	733	748	771	532	602	542	891	1115	673	1085	1161	780	801	849	637
XLOC_002021	67	0	1	4	1	0	0	1	0	5	0	0	1	0	2	0	0	0	0	0	0	0	3	4	0	1	0	0	2	1	5	0	0	0	0	1	1	1	2	0	0	5	2	0	1	0	1	3	1
XLOC_002022	262	1	2	3	10	0	10	0	5	7	7	0	0	1	0	1	0	1	4	0	1	3	8	2	3	9	6	7	1	1	2	5	1	3	10	1	3	5	3	2	4	3	1	13	5	4	7	4	3
XLOC_002023	38831	271	406	529	382	283	274	268	425	407	333	233	434	366	616	422	197	459	471	335	288	597	980	598	642	651	671	420	552	622	567	485	352	399	532	495	366	422	544	529	366	571	395	579	793	466	709	522	386
XLOC_002024	2	0	0	0	0	0	0	0	0	0	0	0	0	0	0	0	0	0	0	0	0	0	0	0	0	0	0	0	0	0	0	0	0	0	0	0	0	0	0	0	0	0	0	0	0	0	0	0	0
XLOC_002025	15	0	0	0	0	0	0	0	8	0	0	0	0	0	0	1	0	0	3	0	0	0	0	0	0	0	0	1	0	0	0	0	0	0	0	0	0	0	0	0	0	0	0	0	0	0	0	0	0
XLOC_002026	39830	19	278	2069	484	73	131	59	148	167	341	200	90	35	171	50	77	124	166	290	250	614	1175	1916	691	618	1011	852	952	1461	669	477	200	418	307	384	509	266	151	306	667	588	502	1209	635	386	1196	390	282
XLOC_002027	5953	144	123	157	73	88	77	77	156	89	84	63	38	41	86	64	23	115	82	29	34	78	93	43	49	74	58	75	49	86	140	30	19	19	58	72	29	41	65	56	112	68	61	89	108	63	58	85	93
XLOC_002028	3122	13	54	26	18	25	29	28	27	91	55	12	23	22	22	24	18	23	30	10	17	13	88	65	66	61	35	38	35	45	37	152	113	84	87	45	106	40	78	25	34	59	28	59	38	21	20	36	15
XLOC_002029	888	4	15	9	10	4	8	7	18	25	17	4	11	13	7	13	3	9	12	7	1	3	14	16	13	30	11	8	9	19	15	30	19	12	29	9	14	10	16	7	3	20	5	16	14	10	9	6	4
XLOC_002030	1874775	24429	17963	5366	31533	14190	10024	17704	12883	10575	10183	25574	41917	29240	50958	26093	16666	26297	23579	35465	18838	15846	16904	12414	12798	17472	11486	7084	5009	6512	6047	23634	32474	18460	32922	25750	17523	31611	32534	24372	12128	26791	19730	19194	20906	13307	9316	15334	16504
XLOC_002031	29049	399	361	368	579	285	406	212	446	498	364	355	364	300	606	410	238	497	514	314	271	421	739	431	332	365	604	271	285	297	401	274	190	265	312	309	263	274	247	238	460	418	294	504	359	380	257	349	163
XLOC_002032	77278	1364	1645	2253	2340	1719	1820	773	1604	2374	1003	832	1079	762	1350	1216	631	1115	927	1014	606	929	920	700	580	855	817	285	625	727	411	321	217	488	542	657	520	400	323	521	1557	1105	1254	1945	1768	1182	1356	1160	583
XLOC_002033	65275	939	786	1083	1281	546	667	657	648	826	661	827	1086	1091	1807	1212	544	915	1000	843	595	877	1479	818	698	901	763	558	686	673	878	575	448	481	587	535	503	517	540	598	888	862	750	890	1039	814	383	878	445
XLOC_002034	74	0	1	1	0	1	1	0	1	3	1	1	0	0	1	0	0	0	0	0	0	0	3	0	2	2	0	0	0	1	3	1	1	0	2	0	0	2	2	1	0	0	2	1	0	0	2	1	1
XLOC_002035	19984	194	264	247	278	216	156	135	271	223	164	149	192	177	350	192	98	206	199	112	130	388	589	370	423	389	407	252	275	331	341	332	251	281	288	269	198	170	237	184	282	312	247	323	356	259	274	233	166
XLOC_002036	12817	102	161	238	168	117	125	73	165	172	105	104	123	79	143	103	57	128	98	78	68	231	389	247	193	191	251	156	196	212	144	243	171	178	233	147	182	139	163	175	234	215	147	186	263	175	280	161	92
XLOC_002037	11343	201	260	248	250	148	113	93	237	209	176	135	170	158	203	167	71	138	138	72	84	94	145	70	67	119	124	58	97	127	107	84	73	38	102	62	35	64	101	88	198	234	153	228	251	153	144	208	131
XLOC_002038	32970	366	353	401	541	140	261	255	426	340	343	487	547	373	834	438	148	442	396	215	279	460	833	559	533	568	458	402	387	547	678	302	208	275	429	273	157	358	413	373	278	431	311	447	465	520	321	594	294
XLOC_002039	263192	2660	3836	3320	3648	1914	1716	1968	3624	2969	1885	2636	4451	2223	4070	2953	1287	2881	2900	2205	1988	2836	4766	2974	3398	3854	4132	2127	3275	3431	4563	3488	2029	1844	3309	2483	1783	2479	3304	3021	3659	3884	3144	4260	3950	3448	2810	3689	1981
XLOC_002040	2803	32	24	35	47	22	22	44	41	21	32	16	27	50	76	29	16	21	65	19	18	35	54	32	39	43	40	29	26	36	44	35	27	12	38	24	15	29	31	27	36	27	25	43	54	23	30	37	34
XLOC_002041	188	6	1	1	5	0	0	5	2	0	0	0	0	3	0	4	2	1	3	1	0	0	1	0	0	0	0	0	0	0	0	7	9	5	15	9	1	4	2	8	4	0	2	2	0	0	0	0	0
XLOC_002042	440	8	17	21	22	16	3	11	24	30	4	0	1	1	1	3	0	3	1	1	0	1	6	0	0	0	14	0	1	5	3	0	1	0	1	1	0	1	0	0	17	4	16	23	21	5	16	0	6
XLOC_002043	1735	8	52	73	13	38	3	13	5	45	7	0	2	1	0	0	2	2	0	0	0	36	107	60	71	45	122	19	26	33	12	0	1	1	1	1	1	1	0	4	13	33	70	84	83	46	22	21	63
XLOC_002044	120	0	0	5	0	2	1	0	1	3	1	0	0	0	0	0	0	0	0	0	0	5	6	3	3	5	10	0	2	4	1	0	0	0	0	0	0	0	0	0	0	4	6	3	4	9	2	1	4
XLOC_002045	3260	6	33	55	18	34	12	44	83	30	13	11	28	16	14	13	4	19	21	4	12	92	188	110	204	107	139	48	48	86	83	44	12	19	31	16	10	28	30	16	22	53	73	76	49	39	57	34	46
[truncated: 20,563 more rows]
[truncated: 31 more columns]
